# Supplementary material for: Evaluating and implementing block jackknife resampling Mendelian randomization to mitigate bias induced by overlapping samples
Source: Hum Mol Genet. 2022 Aug 6;32(2):192–203. doi: 10.1093/hmg/ddac186 (PMC9840213; doi:10.1093/hmg/ddac186)
Supplement: Fang_JackknifeResamplingMR_SupplementaryInformation_R2_withTrackedChanges_ddac186 [file fang_jackkniferesamplingmr_supplementaryinformation_r2_withtrackedchanges_ddac186.zip]

Archive with 1 entries (1 files):
- Fang_JackknifeResamplingMR_SupplementaryInformation_R2_withTrackedChanges_ddac186.docx
