# Supplementary material for: Evaluating and implementing block jackknife resampling Mendelian randomization to mitigate bias induced by overlapping samples
Source: Hum Mol Genet. 2022 Aug 6;32(2):192–203. doi: 10.1093/hmg/ddac186 (PMC9840213; doi:10.1093/hmg/ddac186)
Supplement: Fang_JackknifeResamplingMR_SupplementaryTables_R1_ddac186 [file fang_jackkniferesamplingmr_supplementarytables_r1_ddac186.xlsx]

## Sheet: Table S1. Simulation 1 R2
Table S1. Summary statistics for the correlation coefficient (R-squared) between the simulated exposure and PRS in the primary simulation analysis comparing three methods for GWAS and PRS construction.
The correlation coefficient R-squared is noted as theta in the table. “nsim”, the number of repeated simulation. “thetamean”, mean of correlation coefficient R-squared. “thetamedian”, median of correlation coefficient R-squared. “bias”, bias in correlation coefficient R-squared. “empse”, empirical standard error. “mse”, mean squared error. “relprec”, percentage gain in precision relative to the r…
stat	est	mcse	method	p_threshold	lower	upper
nsim	1000	NA	External	5e-08	NA	NA
thetamean	0.0397362	NA	External	5e-08	NA	NA
thetamedian	0.0397827	NA	External	5e-08	NA	NA
bias	-0.0602638	0.0001105	External	5e-08	-0.0604804	-0.0600473
empse	0.0034941	7.82e-05	External	5e-08	0.0033409	0.0036473
mse	0.0036439	1.33e-05	External	5e-08	0.0036178	0.0036701
relprec	0	0	External	5e-08	0	0
nsim	1000	NA	Jackknife	5e-08	NA	NA
thetamean	0.0340058	NA	Jackknife	5e-08	NA	NA
thetamedian	0.0339711	NA	Jackknife	5e-08	NA	NA
bias	-0.0659942	0.0001317	Jackknife	5e-08	-0.0662523	-0.0657361
empse	0.0041643	9.32e-05	Jackknife	5e-08	0.0039817	0.0043469
mse	0.0043726	1.74e-05	Jackknife	5e-08	0.0043384	0.0044067
relprec	-29.5961	3.49645	Jackknife	5e-08	-36.449	-22.7432
nsim	1000	NA	Overfit	5e-08	NA	NA
thetamean	0.047524	NA	Overfit	5e-08	NA	NA
thetamedian	0.0474974	NA	Overfit	5e-08	NA	NA
bias	-0.052476	0.0001264	Overfit	5e-08	-0.0527239	-0.0522282
empse	0.0039982	8.94e-05	Overfit	5e-08	0.0038229	0.0041735
mse	0.0027697	1.33e-05	Overfit	5e-08	0.0027437	0.0027957
relprec	-23.6255	4.03765	Overfit	5e-08	-31.5391	-15.7118
nsim	1000	NA	External	1e-07	NA	NA
thetamean	0.041799	NA	External	1e-07	NA	NA
thetamedian	0.0417157	NA	External	1e-07	NA	NA
bias	-0.058201	0.0001109	External	1e-07	-0.0584183	-0.0579838
empse	0.0035056	7.84e-05	External	1e-07	0.0033519	0.0036594
mse	0.0033996	1.29e-05	External	1e-07	0.0033743	0.0034249
relprec	0	0	External	1e-07	0	0
nsim	1000	NA	Jackknife	1e-07	NA	NA
thetamean	0.0359572	NA	Jackknife	1e-07	NA	NA
thetamedian	0.0360359	NA	Jackknife	1e-07	NA	NA
bias	-0.0640428	0.0001262	Jackknife	1e-07	-0.0642902	-0.0637955
empse	0.0039911	8.93e-05	Jackknife	1e-07	0.0038161	0.0041661
mse	0.0041174	1.61e-05	Jackknife	1e-07	0.0040857	0.004149
relprec	-22.8474	3.98958	Jackknife	1e-07	-30.6669	-15.028
nsim	1000	NA	Overfit	1e-07	NA	NA
thetamean	0.0501258	NA	Overfit	1e-07	NA	NA
thetamedian	0.0501538	NA	Overfit	1e-07	NA	NA
bias	-0.0498742	0.0001211	Overfit	1e-07	-0.0501115	-0.0496369
empse	0.003829	8.57e-05	Overfit	1e-07	0.0036611	0.0039969
mse	0.0025021	1.21e-05	Overfit	1e-07	0.0024784	0.0025258
relprec	-16.1755	4.49339	Overfit	1e-07	-24.9824	-7.36862
nsim	1000	NA	External	1e-06	NA	NA
thetamean	0.0486632	NA	External	1e-06	NA	NA
thetamedian	0.0487349	NA	External	1e-06	NA	NA
bias	-0.0513368	0.0001034	External	1e-06	-0.0515395	-0.0511341
empse	0.0032704	7.32e-05	External	1e-06	0.003127	0.0034138
mse	0.0026461	1.06e-05	External	1e-06	0.0026253	0.002667
relprec	0	0	External	1e-06	0	0
nsim	1000	NA	Jackknife	1e-06	NA	NA
thetamean	0.0428452	NA	Jackknife	1e-06	NA	NA
thetamedian	0.0428465	NA	Jackknife	1e-06	NA	NA
bias	-0.0571548	0.0001256	Jackknife	1e-06	-0.0574009	-0.0569087
empse	0.0039706	8.88e-05	Jackknife	1e-06	0.0037965	0.0041447
mse	0.0032824	1.44e-05	Jackknife	1e-06	0.0032542	0.0033106
relprec	-32.1593	3.47989	Jackknife	1e-06	-38.9798	-25.3388
nsim	1000	NA	Overfit	1e-06	NA	NA
thetamean	0.0582801	NA	Overfit	1e-06	NA	NA
thetamedian	0.058266	NA	Overfit	1e-06	NA	NA
bias	-0.0417199	0.0001186	Overfit	1e-06	-0.0419525	-0.0414874
empse	0.0037519	8.39e-05	Overfit	1e-06	0.0035874	0.0039164
mse	0.0017546	1e-05	Overfit	1e-06	0.0017351	0.0017742
relprec	-24.0196	4.00027	Overfit	1e-06	-31.86	-16.1792
nsim	1000	NA	External	1e-05	NA	NA
thetamean	0.0563634	NA	External	1e-05	NA	NA
thetamedian	0.0563581	NA	External	1e-05	NA	NA
bias	-0.0436366	0.0001027	External	1e-05	-0.0438379	-0.0434353
empse	0.0032481	7.27e-05	External	1e-05	0.0031057	0.0033906
mse	0.0019147	9e-06	External	1e-05	0.0018971	0.0019323
relprec	0	0	External	1e-05	0	0
nsim	1000	NA	Jackknife	1e-05	NA	NA
thetamean	0.0506534	NA	Jackknife	1e-05	NA	NA
thetamedian	0.0505398	NA	Jackknife	1e-05	NA	NA
bias	-0.0493466	0.0001199	Jackknife	1e-05	-0.0495816	-0.0491116
empse	0.0037912	8.48e-05	Jackknife	1e-05	0.0036249	0.0039574
mse	0.0024494	1.19e-05	Jackknife	1e-05	0.0024262	0.0024727
relprec	-26.5955	3.71125	Jackknife	1e-05	-33.8694	-19.3216
nsim	1000	NA	Overfit	1e-05	NA	NA
thetamean	0.067211	NA	Overfit	1e-05	NA	NA
thetamedian	0.0671199	NA	Overfit	1e-05	NA	NA
bias	-0.032789	0.0001133	Overfit	1e-05	-0.0330112	-0.0325669
empse	0.0035843	8.02e-05	Overfit	1e-05	0.0034271	0.0037414
mse	0.001088	7.5e-06	Overfit	1e-05	0.0010733	0.0011026
relprec	-17.8761	4.17058	Overfit	1e-05	-26.0503	-9.70194
nsim	1000	NA	External	0.0001	NA	NA
thetamean	0.0646181	NA	External	0.0001	NA	NA
thetamedian	0.0646073	NA	External	0.0001	NA	NA
bias	-0.0353819	9.16e-05	External	0.0001	-0.0355614	-0.0352025
empse	0.0028952	6.48e-05	External	0.0001	0.0027683	0.0030222
mse	0.0012603	6.5e-06	External	0.0001	0.0012475	0.001273
relprec	0	0	External	0.0001	0	0
nsim	1000	NA	Jackknife	0.0001	NA	NA
thetamean	0.0594905	NA	Jackknife	0.0001	NA	NA
thetamedian	0.0594342	NA	Jackknife	0.0001	NA	NA
bias	-0.0405095	0.0001152	Jackknife	0.0001	-0.0407353	-0.0402837
empse	0.0036434	8.15e-05	Jackknife	0.0001	0.0034836	0.0038031
mse	0.0016543	9.4e-06	Jackknife	0.0001	0.001636	0.0016726
relprec	-36.8525	3.1206	Jackknife	0.0001	-42.9687	-30.7362
nsim	1000	NA	Overfit	0.0001	NA	NA
thetamean	0.0771462	NA	Overfit	0.0001	NA	NA
thetamedian	0.0773273	NA	Overfit	0.0001	NA	NA
bias	-0.0228538	0.0001014	Overfit	0.0001	-0.0230526	-0.022655
empse	0.0032072	7.18e-05	Overfit	0.0001	0.0030666	0.0033479
mse	0.0005326	4.7e-06	Overfit	0.0001	0.0005234	0.0005418
relprec	-18.5095	4.15027	Overfit	0.0001	-26.6439	-10.3751
nsim	1000	NA	External	0.0005	NA	NA
thetamean	0.0706962	NA	External	0.0005	NA	NA
thetamedian	0.0707101	NA	External	0.0005	NA	NA
bias	-0.0293038	8.8e-05	External	0.0005	-0.0294764	-0.0291313
empse	0.0027836	6.23e-05	External	0.0005	0.0026616	0.0029057
mse	0.0008665	5.2e-06	External	0.0005	0.0008563	0.0008766
relprec	0	0	External	0.0005	0	0
nsim	1000	NA	Jackknife	0.0005	NA	NA
thetamean	0.0658923	NA	Jackknife	0.0005	NA	NA
thetamedian	0.0660036	NA	Jackknife	0.0005	NA	NA
bias	-0.0341077	0.0001047	Jackknife	0.0005	-0.0343128	-0.0339025
empse	0.0033098	7.4e-05	Jackknife	0.0005	0.0031647	0.003455
mse	0.0011743	7.2e-06	Jackknife	0.0005	0.0011602	0.0011884
relprec	-29.269	3.44327	Jackknife	0.0005	-36.0177	-22.5203
nsim	1000	NA	Overfit	0.0005	NA	NA
thetamean	0.0841524	NA	Overfit	0.0005	NA	NA
thetamedian	0.0841621	NA	Overfit	0.0005	NA	NA
bias	-0.0158476	9.49e-05	Overfit	0.0005	-0.0160335	-0.0156616
empse	0.0030005	6.71e-05	Overfit	0.0005	0.0028689	0.003132
mse	0.0002601	3.1e-06	Overfit	0.0005	0.0002541	0.0002661
relprec	-13.932	4.18416	Overfit	0.0005	-22.1328	-5.7312
nsim	1000	NA	External	0.001	NA	NA
thetamean	0.0731891	NA	External	0.001	NA	NA
thetamedian	0.0731792	NA	External	0.001	NA	NA
bias	-0.0268109	8.56e-05	External	0.001	-0.0269787	-0.0266431
empse	0.0027073	6.06e-05	External	0.001	0.0025886	0.0028261
mse	0.0007261	4.6e-06	External	0.001	0.0007171	0.0007352
relprec	0	0	External	0.001	0	0
nsim	1000	NA	Jackknife	0.001	NA	NA
thetamean	0.0687717	NA	Jackknife	0.001	NA	NA
thetamedian	0.0689227	NA	Jackknife	0.001	NA	NA
bias	-0.0312283	0.0001037	Jackknife	0.001	-0.0314316	-0.0310251
empse	0.0032793	7.34e-05	Jackknife	0.001	0.0031355	0.0034231
mse	0.000986	6.5e-06	Jackknife	0.001	0.0009731	0.0009988
relprec	-31.8414	3.22841	Jackknife	0.001	-38.169	-25.5139
nsim	1000	NA	Overfit	0.001	NA	NA
thetamean	0.0872403	NA	Overfit	0.001	NA	NA
thetamedian	0.0872241	NA	Overfit	0.001	NA	NA
bias	-0.0127597	9.26e-05	Overfit	0.001	-0.0129413	-0.0125782
empse	0.0029287	6.55e-05	Overfit	0.001	0.0028003	0.0030571
mse	0.0001714	2.4e-06	Overfit	0.001	0.0001667	0.0001761
relprec	-14.5467	4.03291	Overfit	0.001	-22.451	-6.64231
nsim	1000	NA	External	0.005	NA	NA
thetamean	0.0791172	NA	External	0.005	NA	NA
thetamedian	0.0790544	NA	External	0.005	NA	NA
bias	-0.0208828	8.16e-05	External	0.005	-0.0210427	-0.0207229
empse	0.00258	5.77e-05	External	0.005	0.0024668	0.0026931
mse	0.0004427	3.4e-06	External	0.005	0.0004361	0.0004494
relprec	0	0	External	0.005	0	0
nsim	1000	NA	Jackknife	0.005	NA	NA
thetamean	0.0753948	NA	Jackknife	0.005	NA	NA
thetamedian	0.0753518	NA	Jackknife	0.005	NA	NA
bias	-0.0246052	9.89e-05	Jackknife	0.005	-0.0247991	-0.0244113
empse	0.0031283	7e-05	Jackknife	0.005	0.0029912	0.0032655
mse	0.0006152	4.9e-06	Jackknife	0.005	0.0006057	0.0006247
relprec	-31.9852	3.04713	Jackknife	0.005	-37.9574	-26.0129
nsim	1000	NA	Overfit	0.005	NA	NA
thetamean	0.0941495	NA	Overfit	0.005	NA	NA
thetamedian	0.0941098	NA	Overfit	0.005	NA	NA
bias	-0.0058505	8.86e-05	Overfit	0.005	-0.0060242	-0.0056769
empse	0.0028018	6.27e-05	Overfit	0.005	0.0026789	0.0029246
mse	4.21e-05	1.1e-06	Overfit	0.005	4e-05	4.41e-05
relprec	-15.2067	3.69871	Overfit	0.005	-22.456	-7.95734
nsim	1000	NA	External	0.01	NA	NA
thetamean	0.0812813	NA	External	0.01	NA	NA
thetamedian	0.0813391	NA	External	0.01	NA	NA
bias	-0.0187187	8.68e-05	External	0.01	-0.0188887	-0.0185486
empse	0.002744	6.14e-05	External	0.01	0.0026236	0.0028643
mse	0.0003579	3.3e-06	External	0.01	0.0003515	0.0003643
relprec	0	0	External	0.01	0	0
nsim	1000	NA	Jackknife	0.01	NA	NA
thetamean	0.0779737	NA	Jackknife	0.01	NA	NA
thetamedian	0.0779948	NA	Jackknife	0.01	NA	NA
bias	-0.0220263	9.77e-05	Jackknife	0.01	-0.0222177	-0.0218348
empse	0.0030886	6.91e-05	Jackknife	0.01	0.0029532	0.0032241
mse	0.0004947	4.3e-06	Jackknife	0.01	0.0004863	0.0005031
relprec	-21.0728	3.38147	Jackknife	0.01	-27.7004	-14.4453
nsim	1000	NA	Overfit	0.01	NA	NA
thetamean	0.0967676	NA	Overfit	0.01	NA	NA
thetamedian	0.0968278	NA	Overfit	0.01	NA	NA
bias	-0.0032324	8.89e-05	Overfit	0.01	-0.0034066	-0.0030583
empse	0.0028099	6.29e-05	Overfit	0.01	0.0026867	0.0029331
mse	1.83e-05	7e-07	Overfit	0.01	1.7e-05	1.96e-05
relprec	-4.64033	3.87164	Overfit	0.01	-12.2286	2.94794
nsim	1000	NA	External	0.05	NA	NA
thetamean	0.0864906	NA	External	0.05	NA	NA
thetamedian	0.0864875	NA	External	0.05	NA	NA
bias	-0.0135094	7.96e-05	External	0.05	-0.0136654	-0.0133533
empse	0.0025175	5.63e-05	External	0.05	0.0024071	0.0026279
mse	0.0001888	2.2e-06	External	0.05	0.0001846	0.0001931
relprec	0	0	External	0.05	0	0
nsim	1000	NA	Jackknife	0.05	NA	NA
thetamean	0.0839336	NA	Jackknife	0.05	NA	NA
thetamedian	0.0839115	NA	Jackknife	0.05	NA	NA
bias	-0.0160664	8.97e-05	Jackknife	0.05	-0.0162423	-0.0158906
empse	0.0028373	6.35e-05	Jackknife	0.05	0.0027129	0.0029617
mse	0.0002662	2.9e-06	Jackknife	0.05	0.0002605	0.0002719
relprec	-21.2729	3.20755	Jackknife	0.05	-27.5596	-14.9862
nsim	1000	NA	Overfit	0.05	NA	NA
thetamean	0.102742	NA	Overfit	0.05	NA	NA
thetamedian	0.102663	NA	Overfit	0.05	NA	NA
bias	0.0027416	8.25e-05	Overfit	0.05	0.0025799	0.0029032
empse	0.0026079	5.83e-05	Overfit	0.05	0.0024935	0.0027222
mse	1.43e-05	6e-07	Overfit	0.05	1.32e-05	1.54e-05
relprec	-6.80854	3.30178	Overfit	0.05	-13.2799	-0.337167
nsim	1000	NA	External	0.1	NA	NA
thetamean	0.0881849	NA	External	0.1	NA	NA
thetamedian	0.0880591	NA	External	0.1	NA	NA
bias	-0.0118151	7.76e-05	External	0.1	-0.0119672	-0.0116629
empse	0.0024547	5.49e-05	External	0.1	0.002347	0.0025623
mse	0.0001456	1.8e-06	External	0.1	0.000142	0.0001492
relprec	0	0	External	0.1	0	0
nsim	1000	NA	Jackknife	0.1	NA	NA
thetamean	0.0859332	NA	Jackknife	0.1	NA	NA
thetamedian	0.0859628	NA	Jackknife	0.1	NA	NA
bias	-0.0140668	8.64e-05	Jackknife	0.1	-0.0142361	-0.0138975
empse	0.0027312	6.11e-05	Jackknife	0.1	0.0026115	0.002851
mse	0.0002053	2.5e-06	Jackknife	0.1	0.0002005	0.0002102
relprec	-19.2259	2.93592	Jackknife	0.1	-24.9802	-13.4716
nsim	1000	NA	Overfit	0.1	NA	NA
thetamean	0.104683	NA	Overfit	0.1	NA	NA
thetamedian	0.104692	NA	Overfit	0.1	NA	NA
bias	0.0046833	8.15e-05	Overfit	0.1	0.0045235	0.0048431
empse	0.0025786	5.77e-05	Overfit	0.1	0.0024656	0.0026917
mse	2.86e-05	8e-07	Overfit	0.1	2.7e-05	3.02e-05
relprec	-9.38265	2.92131	Overfit	0.1	-15.1083	-3.65698
nsim	1000	NA	External	0.5	NA	NA
thetamean	0.0906125	NA	External	0.5	NA	NA
thetamedian	0.0905954	NA	External	0.5	NA	NA
bias	-0.0093875	7.91e-05	External	0.5	-0.0095426	-0.0092324
empse	0.0025023	5.6e-05	External	0.5	0.0023926	0.002612
mse	9.44e-05	1.5e-06	External	0.5	9.14e-05	9.74e-05
relprec	0	0	External	0.5	0	0
nsim	1000	NA	Jackknife	0.5	NA	NA
thetamean	0.0891333	NA	Jackknife	0.5	NA	NA
thetamedian	0.0890932	NA	Jackknife	0.5	NA	NA
bias	-0.0108667	8.4e-05	Jackknife	0.5	-0.0110313	-0.010702
empse	0.0026565	5.94e-05	Jackknife	0.5	0.0025401	0.002773
mse	0.0001251	1.8e-06	Jackknife	0.5	0.0001215	0.0001287
relprec	-11.2741	2.68832	Jackknife	0.5	-16.5431	-6.0051
nsim	1000	NA	Overfit	0.5	NA	NA
thetamean	0.107587	NA	Overfit	0.5	NA	NA
thetamedian	0.107532	NA	Overfit	0.5	NA	NA
bias	0.0075871	8.07e-05	Overfit	0.5	0.007429	0.0077453
empse	0.0025515	5.71e-05	Overfit	0.5	0.0024397	0.0026634
mse	6.41e-05	1.3e-06	Overfit	0.5	6.16e-05	6.66e-05
relprec	-3.82113	2.68383	Overfit	0.5	-9.08135	1.43908
nsim	1000	NA	External	1	NA	NA
thetamean	0.0908693	NA	External	1	NA	NA
thetamedian	0.0908796	NA	External	1	NA	NA
bias	-0.0091307	7.93e-05	External	1	-0.0092862	-0.0089752
empse	0.0025086	5.61e-05	External	1	0.0023986	0.0026186
mse	8.97e-05	1.5e-06	External	1	8.68e-05	9.25e-05
relprec	0	1e-07	External	1	-2e-07	2e-07
nsim	1000	NA	Jackknife	1	NA	NA
thetamean	0.089484	NA	Jackknife	1	NA	NA
thetamedian	0.0894389	NA	Jackknife	1	NA	NA
bias	-0.010516	8.35e-05	Jackknife	1	-0.0106797	-0.0103522
empse	0.0026414	5.91e-05	Jackknife	1	0.0025256	0.0027573
mse	0.0001176	1.8e-06	Jackknife	1	0.0001141	0.000121
relprec	-9.80734	2.64432	Jackknife	1	-14.9901	-4.62456
nsim	1000	NA	Overfit	1	NA	NA
thetamean	0.107858	NA	Overfit	1	NA	NA
thetamedian	0.107781	NA	Overfit	1	NA	NA
bias	0.0078578	8.05e-05	Overfit	1	0.0077	0.0080156
empse	0.0025457	5.7e-05	Overfit	1	0.002434	0.0026573
mse	6.82e-05	1.3e-06	Overfit	1	6.57e-05	7.08e-05
relprec	-2.89295	2.65225	Overfit	1	-8.09126	2.30536

## Sheet: Table S2. Simulation 1 beta
Table S2. Summary statistics for the two-stage least squares effect estimate (beta coefficient) of the exposure on the outcome in the primary simulation analysis comparing three methods for GWAS and PRS construction.
The beta coefficient is noted as theta in the table. “nsim”, the number of repeated simulation. “thetamean”, mean of correlation coefficient R2. “thetamedian”, median of correlation coefficient R2. “se2mean”, average standard error. “se2median”, median standard error. “bias”, bias in correlation coefficient R2. “empse”, empirical standard error. “mse”, mean squared error. “relprec”, percentage ga…
stat	est	mcse	method	p_threshold	lower	upper
nsim	1000	NA	External	5e-08	NA	NA
thetamean	0.195642	NA	External	5e-08	NA	NA
thetamedian	0.195254	NA	External	5e-08	NA	NA
se2mean	0.0004647	NA	External	5e-08	NA	NA
se2median	0.0004606	NA	External	5e-08	NA	NA
bias	-0.0043577	0.0006834	External	5e-08	-0.0056971	-0.0030183
empse	0.0216104	0.0004835	External	5e-08	0.0206628	0.022558
mse	0.0004855	2.21e-05	External	5e-08	0.0004422	0.0005288
relprec	0	0	External	5e-08	0	0
modelse	0.0215568	3.09e-05	External	5e-08	0.0214963	0.0216174
relerror	-0.247963	2.23566	External	5e-08	-4.62977	4.13384
cover	0.951	0.0068263	External	5e-08	0.937621	0.964379
becover	0.957	0.0064149	External	5e-08	0.944427	0.969573
power	1	0	External	5e-08	1	1
nsim	1000	NA	Jackknife	5e-08	NA	NA
thetamean	0.196159	NA	Jackknife	5e-08	NA	NA
thetamedian	0.195799	NA	Jackknife	5e-08	NA	NA
se2mean	0.0005472	NA	Jackknife	5e-08	NA	NA
se2median	0.0005394	NA	Jackknife	5e-08	NA	NA
bias	-0.0038405	0.000743	Jackknife	5e-08	-0.0052967	-0.0023843
empse	0.023495	0.0005256	Jackknife	5e-08	0.0224648	0.0245252
mse	0.0005662	2.72e-05	Jackknife	5e-08	0.0005129	0.0006195
relprec	-15.399	3.84369	Jackknife	5e-08	-22.9325	-7.86551
modelse	0.0233915	4.78e-05	Jackknife	5e-08	0.0232978	0.0234852
relerror	-0.44035	2.23605	Jackknife	5e-08	-4.82293	3.94223
cover	0.948	0.0070211	Jackknife	5e-08	0.934239	0.961761
becover	0.951	0.0068263	Jackknife	5e-08	0.937621	0.964379
power	1	0	Jackknife	5e-08	1	1
nsim	1000	NA	Overfit	5e-08	NA	NA
thetamean	0.206787	NA	Overfit	5e-08	NA	NA
thetamedian	0.206356	NA	Overfit	5e-08	NA	NA
se2mean	0.0003872	NA	Overfit	5e-08	NA	NA
se2median	0.0003838	NA	Overfit	5e-08	NA	NA
bias	0.0067874	0.0006201	Overfit	5e-08	0.0055719	0.0080029
empse	0.0196108	0.0004387	Overfit	5e-08	0.0187509	0.0204707
mse	0.0004303	1.94e-05	Overfit	5e-08	0.0003922	0.0004683
relprec	21.4318	5.3676	Overfit	5e-08	10.9115	31.9521
modelse	0.0196778	2.67e-05	Overfit	5e-08	0.0196254	0.0197302
relerror	0.34121	2.2484	Overfit	5e-08	-4.06557	4.74799
cover	0.935	0.0077958	Overfit	5e-08	0.91972	0.95028
becover	0.956	0.0064857	Overfit	5e-08	0.943288	0.968712
power	1	0	Overfit	5e-08	1	1
nsim	1000	NA	External	1e-07	NA	NA
thetamean	0.195985	NA	External	1e-07	NA	NA
thetamedian	0.195429	NA	External	1e-07	NA	NA
se2mean	0.0004414	NA	External	1e-07	NA	NA
se2median	0.0004388	NA	External	1e-07	NA	NA
bias	-0.0040154	0.0006666	External	1e-07	-0.0053219	-0.0027088
empse	0.0210804	0.0004716	External	1e-07	0.020156	0.0220047
mse	0.0004601	1.97e-05	External	1e-07	0.0004214	0.0004987
relprec	0	0	External	1e-07	0	0
modelse	0.0210096	2.87e-05	External	1e-07	0.0209534	0.0210658
relerror	-0.335658	2.23326	External	1e-07	-4.71278	4.04146
cover	0.954	0.0066245	External	1e-07	0.941016	0.966984
becover	0.954	0.0066245	External	1e-07	0.941016	0.966984
power	1	0	External	1e-07	1	1
nsim	1000	NA	Jackknife	1e-07	NA	NA
thetamean	0.1965	NA	Jackknife	1e-07	NA	NA
thetamedian	0.19697	NA	Jackknife	1e-07	NA	NA
se2mean	0.0005159	NA	Jackknife	1e-07	NA	NA
se2median	0.000509	NA	Jackknife	1e-07	NA	NA
bias	-0.0034997	0.0007277	Jackknife	1e-07	-0.0049258	-0.0020735
empse	0.0230105	0.0005148	Jackknife	1e-07	0.0220015	0.0240195
mse	0.0005412	2.49e-05	Jackknife	1e-07	0.0004925	0.0005899
relprec	-16.0725	4.02296	Jackknife	1e-07	-23.9574	-8.18765
modelse	0.0227129	4.13e-05	Jackknife	1e-07	0.0226319	0.0227939
relerror	-1.29339	2.215	Jackknife	1e-07	-5.6347	3.04793
cover	0.944	0.0072708	Jackknife	1e-07	0.92975	0.95825
becover	0.952	0.0067599	Jackknife	1e-07	0.938751	0.965249
power	1	0	Jackknife	1e-07	1	1
nsim	1000	NA	Overfit	1e-07	NA	NA
thetamean	0.206644	NA	Overfit	1e-07	NA	NA
thetamedian	0.206731	NA	Overfit	1e-07	NA	NA
se2mean	0.0003667	NA	Overfit	1e-07	NA	NA
se2median	0.0003643	NA	Overfit	1e-07	NA	NA
bias	0.0066435	0.0006061	Overfit	1e-07	0.0054555	0.0078315
empse	0.0191674	0.0004288	Overfit	1e-07	0.018327	0.0200079
mse	0.0004112	1.77e-05	Overfit	1e-07	0.0003765	0.0004458
relprec	20.9561	5.46982	Overfit	1e-07	10.2355	31.6768
modelse	0.0191484	2.36e-05	Overfit	1e-07	0.0191021	0.0191948
relerror	-0.0990992	2.23781	Overfit	1e-07	-4.48513	4.28693
cover	0.933	0.0079064	Overfit	1e-07	0.917504	0.948496
becover	0.951	0.0068263	Overfit	1e-07	0.937621	0.964379
power	1	0	Overfit	1e-07	1	1
nsim	1000	NA	External	1e-06	NA	NA
thetamean	0.195093	NA	External	1e-06	NA	NA
thetamedian	0.195469	NA	External	1e-06	NA	NA
se2mean	0.0003783	NA	External	1e-06	NA	NA
se2median	0.0003756	NA	External	1e-06	NA	NA
bias	-0.004907	0.0006249	External	1e-06	-0.0061317	-0.0036822
empse	0.0197607	0.0004421	External	1e-06	0.0188942	0.0206272
mse	0.0004142	1.91e-05	External	1e-06	0.0003767	0.0004516
relprec	0	0	External	1e-06	0	0
modelse	0.0194487	2.12e-05	External	1e-06	0.0194071	0.0194903
relerror	-1.57904	2.20393	External	1e-06	-5.89866	2.74058
cover	0.944	0.0072708	External	1e-06	0.92975	0.95825
becover	0.949	0.0069569	External	1e-06	0.935365	0.962635
power	1	0	External	1e-06	1	1
nsim	1000	NA	Jackknife	1e-06	NA	NA
thetamean	0.194962	NA	Jackknife	1e-06	NA	NA
thetamedian	0.19557	NA	Jackknife	1e-06	NA	NA
se2mean	0.0004315	NA	Jackknife	1e-06	NA	NA
se2median	0.0004278	NA	Jackknife	1e-06	NA	NA
bias	-0.0050384	0.0006677	Jackknife	1e-06	-0.006347	-0.0037298
empse	0.0211133	0.0004723	Jackknife	1e-06	0.0201875	0.0220391
mse	0.0004707	2.1e-05	Jackknife	1e-06	0.0004296	0.0005119
relprec	-12.4025	3.82856	Jackknife	1e-06	-19.9064	-4.8987
modelse	0.0207719	3.18e-05	Jackknife	1e-06	0.0207097	0.0208341
relerror	-1.61712	2.20559	Jackknife	1e-06	-5.94	2.70576
cover	0.941	0.0074511	Jackknife	1e-06	0.926396	0.955604
becover	0.937	0.0076832	Jackknife	1e-06	0.921941	0.952059
power	1	0	Jackknife	1e-06	1	1
nsim	1000	NA	Overfit	1e-06	NA	NA
thetamean	0.206065	NA	Overfit	1e-06	NA	NA
thetamedian	0.206273	NA	Overfit	1e-06	NA	NA
se2mean	0.0003149	NA	Overfit	1e-06	NA	NA
se2median	0.0003135	NA	Overfit	1e-06	NA	NA
bias	0.006065	0.0005637	Overfit	1e-06	0.0049601	0.0071699
empse	0.0178269	0.0003988	Overfit	1e-06	0.0170452	0.0186086
mse	0.0003543	1.63e-05	Overfit	1e-06	0.0003223	0.0003862
relprec	22.872	5.16709	Overfit	1e-06	12.7447	32.9993
modelse	0.0177447	1.86e-05	Overfit	1e-06	0.0177082	0.0177812
relerror	-0.461174	2.22877	Overfit	1e-06	-4.82948	3.90713
cover	0.934	0.0078514	Overfit	1e-06	0.918612	0.949388
becover	0.951	0.0068263	Overfit	1e-06	0.937621	0.964379
power	1	0	Overfit	1e-06	1	1
nsim	1000	NA	External	1e-05	NA	NA
thetamean	0.195672	NA	External	1e-05	NA	NA
thetamedian	0.19583	NA	External	1e-05	NA	NA
se2mean	0.0003261	NA	External	1e-05	NA	NA
se2median	0.0003254	NA	External	1e-05	NA	NA
bias	-0.0043275	0.0005599	External	1e-05	-0.0054248	-0.0032302
empse	0.0177043	0.0003961	External	1e-05	0.016928	0.0184806
mse	0.0003319	1.51e-05	External	1e-05	0.0003023	0.0003614
relprec	0	1e-07	External	1e-05	-3e-07	3e-07
modelse	0.0180588	1.66e-05	External	1e-05	0.0180262	0.0180914
relerror	2.00266	2.28335	External	1e-05	-2.47262	6.47795
cover	0.947	0.0070846	External	1e-05	0.933114	0.960885
becover	0.952	0.0067599	External	1e-05	0.938751	0.965249
power	1	0	External	1e-05	1	1
nsim	1000	NA	Jackknife	1e-05	NA	NA
thetamean	0.195197	NA	Jackknife	1e-05	NA	NA
thetamedian	0.195525	NA	Jackknife	1e-05	NA	NA
se2mean	0.0003638	NA	Jackknife	1e-05	NA	NA
se2median	0.0003621	NA	Jackknife	1e-05	NA	NA
bias	-0.0048031	0.000601	Jackknife	1e-05	-0.0059811	-0.0036251
empse	0.019006	0.0004252	Jackknife	1e-05	0.0181726	0.0198394
mse	0.0003839	1.74e-05	Jackknife	1e-05	0.0003499	0.000418
relprec	-13.2289	3.62806	Jackknife	1e-05	-20.3397	-6.11798
modelse	0.0190733	2.31e-05	Jackknife	1e-05	0.019028	0.0191186
relerror	0.354052	2.24784	Jackknife	1e-05	-4.05163	4.75974
cover	0.945	0.0072094	Jackknife	1e-05	0.93087	0.95913
becover	0.945	0.0072094	Jackknife	1e-05	0.93087	0.95913
power	1	0	Jackknife	1e-05	1	1
nsim	1000	NA	Overfit	1e-05	NA	NA
thetamean	0.20582	NA	Overfit	1e-05	NA	NA
thetamedian	0.206283	NA	Overfit	1e-05	NA	NA
se2mean	0.0002727	NA	Overfit	1e-05	NA	NA
se2median	0.0002719	NA	Overfit	1e-05	NA	NA
bias	0.0058203	0.0005136	Overfit	1e-05	0.0048138	0.0068269
empse	0.0162404	0.0003633	Overfit	1e-05	0.0155283	0.0169525
mse	0.0002974	1.28e-05	Overfit	1e-05	0.0002723	0.0003224
relprec	18.8403	4.80299	Overfit	1e-05	9.42663	28.254
modelse	0.0165131	1.41e-05	Overfit	1e-05	0.0164854	0.0165407
relerror	1.67899	2.27584	Overfit	1e-05	-2.78157	6.13955
cover	0.943	0.0073315	Overfit	1e-05	0.928631	0.957369
becover	0.954	0.0066245	Overfit	1e-05	0.941016	0.966984
power	1	0	Overfit	1e-05	1	1
nsim	1000	NA	External	0.0001	NA	NA
thetamean	0.196319	NA	External	0.0001	NA	NA
thetamedian	0.196446	NA	External	0.0001	NA	NA
se2mean	0.000284	NA	External	0.0001	NA	NA
se2median	0.0002834	NA	External	0.0001	NA	NA
bias	-0.003681	0.0005267	External	0.0001	-0.0047133	-0.0026488
empse	0.016655	0.0003726	External	0.0001	0.0159247	0.0173853
mse	0.0002907	1.29e-05	External	0.0001	0.0002655	0.0003158
relprec	0	1e-07	External	0.0001	-3e-07	3e-07
modelse	0.0168528	1.21e-05	External	0.0001	0.016829	0.0168766
relerror	1.18761	2.26436	External	0.0001	-3.25046	5.62568
cover	0.945	0.0072094	External	0.0001	0.93087	0.95913
becover	0.956	0.0064857	External	0.0001	0.943288	0.968712
power	1	0	External	0.0001	1	1
nsim	1000	NA	Jackknife	0.0001	NA	NA
thetamean	0.196055	NA	Jackknife	0.0001	NA	NA
thetamedian	0.196314	NA	Jackknife	0.0001	NA	NA
se2mean	0.0003091	NA	Jackknife	0.0001	NA	NA
se2median	0.0003082	NA	Jackknife	0.0001	NA	NA
bias	-0.0039453	0.0005351	Jackknife	0.0001	-0.0049942	-0.0028965
empse	0.0169227	0.0003786	Jackknife	0.0001	0.0161807	0.0176647
mse	0.0003017	1.37e-05	Jackknife	0.0001	0.0002748	0.0003285
relprec	-3.13871	4.01283	Jackknife	0.0001	-11.0037	4.72629
modelse	0.0175801	1.73e-05	Jackknife	0.0001	0.0175461	0.0176141
relerror	3.88478	2.32577	Jackknife	0.0001	-0.673648	8.44321
cover	0.948	0.0070211	Jackknife	0.0001	0.934239	0.961761
becover	0.96	0.0061968	Jackknife	0.0001	0.947855	0.972145
power	1	0	Jackknife	0.0001	1	1
nsim	1000	NA	Overfit	0.0001	NA	NA
thetamean	0.206698	NA	Overfit	0.0001	NA	NA
thetamedian	0.206437	NA	Overfit	0.0001	NA	NA
se2mean	0.0002372	NA	Overfit	0.0001	NA	NA
se2median	0.0002365	NA	Overfit	0.0001	NA	NA
bias	0.0066978	0.0004746	Overfit	0.0001	0.0057676	0.007628
empse	0.015008	0.0003358	Overfit	0.0001	0.0143499	0.0156661
mse	0.0002699	1.22e-05	Overfit	0.0001	0.000246	0.0002937
relprec	23.1527	4.74507	Overfit	0.0001	13.8526	32.4529
modelse	0.0154022	1.03e-05	Overfit	0.0001	0.015382	0.0154224
relerror	2.62646	2.2964	Overfit	0.0001	-1.8744	7.12731
cover	0.933	0.0079064	Overfit	0.0001	0.917504	0.948496
becover	0.955	0.0065555	Overfit	0.0001	0.942151	0.967849
power	1	0	Overfit	0.0001	1	1
nsim	1000	NA	External	0.0005	NA	NA
thetamean	0.196183	NA	External	0.0005	NA	NA
thetamedian	0.196378	NA	External	0.0005	NA	NA
se2mean	0.0002595	NA	External	0.0005	NA	NA
se2median	0.0002594	NA	External	0.0005	NA	NA
bias	-0.0038175	0.0005095	External	0.0005	-0.0048161	-0.0028189
empse	0.0161119	0.0003605	External	0.0005	0.0154054	0.0168183
mse	0.0002739	1.21e-05	External	0.0005	0.0002502	0.0002976
relprec	0	1e-07	External	0.0005	-3e-07	3e-07
modelse	0.0161087	1.01e-05	External	0.0005	0.0160888	0.0161285
relerror	-0.0197294	2.23707	External	0.0005	-4.4043	4.36484
cover	0.936	0.0077398	External	0.0005	0.92083	0.95117
becover	0.946	0.0071473	External	0.0005	0.931991	0.960009
power	1	0	External	0.0005	1	1
nsim	1000	NA	Jackknife	0.0005	NA	NA
thetamean	0.195911	NA	Jackknife	0.0005	NA	NA
thetamedian	0.196408	NA	Jackknife	0.0005	NA	NA
se2mean	0.0002787	NA	Jackknife	0.0005	NA	NA
se2median	0.0002778	NA	Jackknife	0.0005	NA	NA
bias	-0.0040885	0.0005301	Jackknife	0.0005	-0.0051274	-0.0030496
empse	0.0167624	0.000375	Jackknife	0.0005	0.0160274	0.0174974
mse	0.0002974	1.33e-05	Jackknife	0.0005	0.0002713	0.0003235
relprec	-7.61115	3.57222	Jackknife	0.0005	-14.6126	-0.609718
modelse	0.0166946	1.36e-05	Jackknife	0.0005	0.016668	0.0167212
relerror	-0.404423	2.22905	Jackknife	0.0005	-4.77328	3.96443
cover	0.942	0.0073916	Jackknife	0.0005	0.927513	0.956487
becover	0.948	0.0070211	Jackknife	0.0005	0.934239	0.961761
power	1	0	Jackknife	0.0005	1	1
nsim	1000	NA	Overfit	0.0005	NA	NA
thetamean	0.206813	NA	Overfit	0.0005	NA	NA
thetamedian	0.206856	NA	Overfit	0.0005	NA	NA
se2mean	0.0002174	NA	Overfit	0.0005	NA	NA
se2median	0.0002172	NA	Overfit	0.0005	NA	NA
bias	0.0068133	0.000463	Overfit	0.0005	0.0059058	0.0077208
empse	0.0146423	0.0003276	Overfit	0.0005	0.0140002	0.0152843
mse	0.0002606	1.12e-05	Overfit	0.0005	0.0002386	0.0002826
relprec	21.0809	4.46894	Overfit	0.0005	12.3219	29.8398
modelse	0.0147437	8.5e-06	Overfit	0.0005	0.0147271	0.0147602
relerror	0.69252	2.25286	Overfit	0.0005	-3.723	5.10804
cover	0.924	0.00838	Overfit	0.0005	0.907575	0.940424
becover	0.955	0.0065555	Overfit	0.0005	0.942151	0.967849
power	1	0	Overfit	0.0005	1	1
nsim	1000	NA	External	0.001	NA	NA
thetamean	0.195505	NA	External	0.001	NA	NA
thetamedian	0.195878	NA	External	0.001	NA	NA
se2mean	0.0002507	NA	External	0.001	NA	NA
se2median	0.0002505	NA	External	0.001	NA	NA
bias	-0.0044948	0.00049	External	0.001	-0.0054551	-0.0035344
empse	0.0154945	0.0003466	External	0.001	0.0148151	0.0161739
mse	0.00026	1.18e-05	External	0.001	0.0002368	0.0002832
relprec	0	0	External	0.001	0	0
modelse	0.0158328	9.4e-06	External	0.001	0.0158143	0.0158513
relerror	2.18367	2.28628	External	0.001	-2.29736	6.66469
cover	0.948	0.0070211	External	0.001	0.934239	0.961761
becover	0.956	0.0064857	External	0.001	0.943288	0.968712
power	1	0	External	0.001	1	1
nsim	1000	NA	Jackknife	0.001	NA	NA
thetamean	0.194562	NA	Jackknife	0.001	NA	NA
thetamedian	0.194673	NA	Jackknife	0.001	NA	NA
se2mean	0.0002671	NA	Jackknife	0.001	NA	NA
se2median	0.0002658	NA	Jackknife	0.001	NA	NA
bias	-0.0054376	0.0005324	Jackknife	0.001	-0.0064811	-0.0043942
empse	0.0168355	0.0003766	Jackknife	0.001	0.0160973	0.0175737
mse	0.0003127	1.43e-05	Jackknife	0.001	0.0002846	0.0003408
relprec	-15.2966	3.17131	Jackknife	0.001	-21.5123	-9.08098
modelse	0.0163432	1.27e-05	Jackknife	0.001	0.0163184	0.0163681
relerror	-2.92394	2.17253	Jackknife	0.001	-7.18203	1.33414
cover	0.923	0.0084304	Jackknife	0.001	0.906477	0.939523
becover	0.945	0.0072094	Jackknife	0.001	0.93087	0.95913
power	1	0	Jackknife	0.001	1	1
nsim	1000	NA	Overfit	0.001	NA	NA
thetamean	0.205345	NA	Overfit	0.001	NA	NA
thetamedian	0.205302	NA	Overfit	0.001	NA	NA
se2mean	0.0002097	NA	Overfit	0.001	NA	NA
se2median	0.0002094	NA	Overfit	0.001	NA	NA
bias	0.0053449	0.0004645	Overfit	0.001	0.0044346	0.0062553
empse	0.0146876	0.0003286	Overfit	0.001	0.0140436	0.0153316
mse	0.0002441	1.08e-05	Overfit	0.001	0.0002229	0.0002653
relprec	11.2885	4.01447	Overfit	0.001	3.42027	19.1567
modelse	0.0144827	7.8e-06	Overfit	0.001	0.0144674	0.014498
relerror	-1.39517	2.20606	Overfit	0.001	-5.71898	2.92863
cover	0.93	0.0080685	Overfit	0.001	0.914186	0.945814
becover	0.949	0.0069569	Overfit	0.001	0.935365	0.962635
power	1	0	Overfit	0.001	1	1
nsim	1000	NA	External	0.005	NA	NA
thetamean	0.194626	NA	External	0.005	NA	NA
thetamedian	0.194618	NA	External	0.005	NA	NA
se2mean	0.0002319	NA	External	0.005	NA	NA
se2median	0.0002319	NA	External	0.005	NA	NA
bias	-0.0053743	0.0004874	External	0.005	-0.0063296	-0.004419
empse	0.0154133	0.0003448	External	0.005	0.0147374	0.0160891
mse	0.0002662	1.2e-05	External	0.005	0.0002428	0.0002897
relprec	0	0	External	0.005	0	0
modelse	0.0152272	8.1e-06	External	0.005	0.0152114	0.0152431
relerror	-1.20696	2.21025	External	0.005	-5.53898	3.12506
cover	0.93	0.0080685	External	0.005	0.914186	0.945814
becover	0.938	0.007626	External	0.005	0.923053	0.952947
power	1	0	External	0.005	1	1
nsim	1000	NA	Jackknife	0.005	NA	NA
thetamean	0.194312	NA	Jackknife	0.005	NA	NA
thetamedian	0.194635	NA	Jackknife	0.005	NA	NA
se2mean	0.0002435	NA	Jackknife	0.005	NA	NA
se2median	0.0002432	NA	Jackknife	0.005	NA	NA
bias	-0.0056881	0.0005036	Jackknife	0.005	-0.0066752	-0.004701
empse	0.0159264	0.0003563	Jackknife	0.005	0.0152281	0.0166247
mse	0.0002858	1.32e-05	Jackknife	0.005	0.0002599	0.0003116
relprec	-6.34017	3.37186	Jackknife	0.005	-12.9489	0.268554
modelse	0.0156044	1.04e-05	Jackknife	0.005	0.0155839	0.0156249
relerror	-2.0218	2.19239	Jackknife	0.005	-6.3188	2.2752
cover	0.936	0.0077398	Jackknife	0.005	0.92083	0.95117
becover	0.953	0.0066926	Jackknife	0.005	0.939883	0.966117
power	1	0	Jackknife	0.005	1	1
nsim	1000	NA	Overfit	0.005	NA	NA
thetamean	0.20526	NA	Overfit	0.005	NA	NA
thetamedian	0.205371	NA	Overfit	0.005	NA	NA
se2mean	0.0001943	NA	Overfit	0.005	NA	NA
se2median	0.0001942	NA	Overfit	0.005	NA	NA
bias	0.0052595	0.0004419	Overfit	0.005	0.0043933	0.0061256
empse	0.0139748	0.0003126	Overfit	0.005	0.013362	0.0145876
mse	0.0002228	9.7e-06	Overfit	0.005	0.0002038	0.0002417
relprec	21.6457	4.17157	Overfit	0.005	13.4696	29.8219
modelse	0.0139391	6.7e-06	Overfit	0.005	0.0139261	0.0139522
relerror	-0.255229	2.23143	Overfit	0.005	-4.62875	4.11829
cover	0.932	0.0079609	Overfit	0.005	0.916397	0.947603
becover	0.953	0.0066926	Overfit	0.005	0.939883	0.966117
power	1	0	Overfit	0.005	1	1
nsim	1000	NA	External	0.01	NA	NA
thetamean	0.195775	NA	External	0.01	NA	NA
thetamedian	0.195711	NA	External	0.01	NA	NA
se2mean	0.0002256	NA	External	0.01	NA	NA
se2median	0.0002252	NA	External	0.01	NA	NA
bias	-0.004225	0.0004678	External	0.01	-0.005142	-0.0033081
empse	0.0147944	0.000331	External	0.01	0.0141457	0.0154431
mse	0.0002365	1.01e-05	External	0.01	0.0002167	0.0002563
relprec	0	1e-07	External	0.01	-2e-07	2e-07
modelse	0.0150212	8.2e-06	External	0.01	0.0150052	0.0150372
relerror	1.53322	2.27159	External	0.01	-2.91901	5.98545
cover	0.948	0.0070211	External	0.01	0.934239	0.961761
becover	0.955	0.0065555	External	0.01	0.942151	0.967849
power	1	0	External	0.01	1	1
nsim	1000	NA	Jackknife	0.01	NA	NA
thetamean	0.195711	NA	Jackknife	0.01	NA	NA
thetamedian	0.195369	NA	Jackknife	0.01	NA	NA
se2mean	0.0002353	NA	Jackknife	0.01	NA	NA
se2median	0.0002349	NA	Jackknife	0.01	NA	NA
bias	-0.0042895	0.0004871	Jackknife	0.01	-0.0052442	-0.0033349
empse	0.0154033	0.0003446	Jackknife	0.01	0.0147279	0.0160787
mse	0.0002554	1.12e-05	Jackknife	0.01	0.0002335	0.0002774
relprec	-7.75049	3.21779	Jackknife	0.01	-14.0572	-1.44373
modelse	0.0153399	9.7e-06	Jackknife	0.01	0.0153209	0.015359
relerror	-0.41144	2.22832	Jackknife	0.01	-4.77887	3.95599
cover	0.934	0.0078514	Jackknife	0.01	0.918612	0.949388
becover	0.951	0.0068263	Jackknife	0.01	0.937621	0.964379
power	1	0	Jackknife	0.01	1	1
nsim	1000	NA	Overfit	0.01	NA	NA
thetamean	0.206408	NA	Overfit	0.01	NA	NA
thetamedian	0.206046	NA	Overfit	0.01	NA	NA
se2mean	0.000189	NA	Overfit	0.01	NA	NA
se2median	0.0001887	NA	Overfit	0.01	NA	NA
bias	0.006408	0.0004322	Overfit	0.01	0.0055609	0.007255
empse	0.0136666	0.0003057	Overfit	0.01	0.0130673	0.0142658
mse	0.0002277	9.9e-06	Overfit	0.01	0.0002082	0.0002471
relprec	17.1851	3.9309	Overfit	0.01	9.48069	24.8895
modelse	0.013747	6.4e-06	Overfit	0.01	0.0137345	0.0137595
relerror	0.588037	2.25026	Overfit	0.01	-3.8224	4.99847
cover	0.932	0.0079609	Overfit	0.01	0.916397	0.947603
becover	0.949	0.0069569	Overfit	0.01	0.935365	0.962635
power	1	0	Overfit	0.01	1	1
nsim	1000	NA	External	0.05	NA	NA
thetamean	0.195884	NA	External	0.05	NA	NA
thetamedian	0.195558	NA	External	0.05	NA	NA
se2mean	0.000212	NA	External	0.05	NA	NA
se2median	0.0002119	NA	External	0.05	NA	NA
bias	-0.004116	0.0004613	External	0.05	-0.0050201	-0.0032119
empse	0.0145874	0.0003263	External	0.05	0.0139478	0.015227
mse	0.0002295	1.01e-05	External	0.05	0.0002098	0.0002492
relprec	0	0	External	0.05	0	0
modelse	0.0145598	6.9e-06	External	0.05	0.0145463	0.0145732
relerror	-0.189424	2.23289	External	0.05	-4.56581	4.18696
cover	0.94	0.00751	External	0.05	0.925281	0.954719
becover	0.949	0.0069569	External	0.05	0.935365	0.962635
power	1	0	External	0.05	1	1
nsim	1000	NA	Jackknife	0.05	NA	NA
thetamean	0.195637	NA	Jackknife	0.05	NA	NA
thetamedian	0.195272	NA	Jackknife	0.05	NA	NA
se2mean	0.0002185	NA	Jackknife	0.05	NA	NA
se2median	0.0002185	NA	Jackknife	0.05	NA	NA
bias	-0.0043629	0.0004706	Jackknife	0.05	-0.0052853	-0.0034405
empse	0.0148822	0.0003329	Jackknife	0.05	0.0142296	0.0155348
mse	0.0002403	1.04e-05	Jackknife	0.05	0.0002198	0.0002608
relprec	-3.92268	3.14684	Jackknife	0.05	-10.0904	2.24502
modelse	0.0147826	8.1e-06	Jackknife	0.05	0.0147667	0.0147985
relerror	-0.669168	2.22233	Jackknife	0.05	-5.02486	3.68652
cover	0.934	0.0078514	Jackknife	0.05	0.918612	0.949388
becover	0.948	0.0070211	Jackknife	0.05	0.934239	0.961761
power	1	0	Jackknife	0.05	1	1
nsim	1000	NA	Overfit	0.05	NA	NA
thetamean	0.206168	NA	Overfit	0.05	NA	NA
thetamedian	0.206117	NA	Overfit	0.05	NA	NA
se2mean	0.000178	NA	Overfit	0.05	NA	NA
se2median	0.000178	NA	Overfit	0.05	NA	NA
bias	0.0061675	0.000428	Overfit	0.05	0.0053285	0.0070064
empse	0.0135358	0.0003028	Overfit	0.05	0.0129422	0.0141293
mse	0.0002211	9.8e-06	Overfit	0.05	0.0002019	0.0002403
relprec	16.1422	3.61425	Overfit	0.05	9.05841	23.226
modelse	0.0133407	5.5e-06	Overfit	0.05	0.0133299	0.0133514
relerror	-1.44125	2.20476	Overfit	0.05	-5.76251	2.88001
cover	0.917	0.0087242	Overfit	0.05	0.899901	0.934099
becover	0.948	0.0070211	Overfit	0.05	0.934239	0.961761
power	1	0	Overfit	0.05	1	1
nsim	1000	NA	External	0.1	NA	NA
thetamean	0.195202	NA	External	0.1	NA	NA
thetamedian	0.195417	NA	External	0.1	NA	NA
se2mean	0.0002079	NA	External	0.1	NA	NA
se2median	0.000208	NA	External	0.1	NA	NA
bias	-0.004798	0.000462	External	0.1	-0.0057034	-0.0038925
empse	0.0146085	0.0003268	External	0.1	0.0139679	0.0152491
mse	0.0002362	1.05e-05	External	0.1	0.0002156	0.0002568
relprec	0	1e-07	External	0.1	-2e-07	2e-07
modelse	0.01442	6.5e-06	External	0.1	0.0144072	0.0144328
relerror	-1.29055	2.20822	External	0.1	-5.61857	3.03748
cover	0.938	0.007626	External	0.1	0.923053	0.952947
becover	0.951	0.0068263	External	0.1	0.937621	0.964379
power	1	0	External	0.1	1	1
nsim	1000	NA	Jackknife	0.1	NA	NA
thetamean	0.195157	NA	Jackknife	0.1	NA	NA
thetamedian	0.19563	NA	Jackknife	0.1	NA	NA
se2mean	0.0002134	NA	Jackknife	0.1	NA	NA
se2median	0.0002129	NA	Jackknife	0.1	NA	NA
bias	-0.0048433	0.0004682	Jackknife	0.1	-0.005761	-0.0039256
empse	0.0148066	0.0003313	Jackknife	0.1	0.0141573	0.0154558
mse	0.0002425	1.12e-05	Jackknife	0.1	0.0002204	0.0002645
relprec	-2.65725	3.02144	Jackknife	0.1	-8.57916	3.26466
modelse	0.0146095	7.6e-06	Jackknife	0.1	0.0145947	0.0146243
relerror	-1.33077	2.20745	Jackknife	0.1	-5.6573	2.99576
cover	0.93	0.0080685	Jackknife	0.1	0.914186	0.945814
becover	0.943	0.0073315	Jackknife	0.1	0.928631	0.957369
power	1	0	Jackknife	0.1	1	1
nsim	1000	NA	Overfit	0.1	NA	NA
thetamean	0.205902	NA	Overfit	0.1	NA	NA
thetamedian	0.206317	NA	Overfit	0.1	NA	NA
se2mean	0.0001747	NA	Overfit	0.1	NA	NA
se2median	0.0001745	NA	Overfit	0.1	NA	NA
bias	0.0059025	0.0004253	Overfit	0.1	0.0050689	0.006736
empse	0.0134486	0.0003009	Overfit	0.1	0.0128589	0.0140383
mse	0.0002155	9.3e-06	Overfit	0.1	0.0001974	0.0002337
relprec	17.9933	3.52844	Overfit	0.1	11.0777	24.9089
modelse	0.0132165	5.3e-06	Overfit	0.1	0.0132061	0.0132269
relerror	-1.72578	2.19838	Overfit	0.1	-6.03453	2.58296
cover	0.927	0.0082262	Overfit	0.1	0.910877	0.943123
becover	0.949	0.0069569	Overfit	0.1	0.935365	0.962635
power	1	0	Overfit	0.1	1	1
nsim	1000	NA	External	0.5	NA	NA
thetamean	0.196198	NA	External	0.5	NA	NA
thetamedian	0.196301	NA	External	0.5	NA	NA
se2mean	0.0002023	NA	External	0.5	NA	NA
se2median	0.0002022	NA	External	0.5	NA	NA
bias	-0.0038017	0.0004542	External	0.5	-0.004692	-0.0029115
empse	0.0143639	0.0003213	External	0.5	0.0137341	0.0149938
mse	0.0002206	1.01e-05	External	0.5	0.0002007	0.0002404
relprec	0	1e-07	External	0.5	-2e-07	2e-07
modelse	0.014223	6.3e-06	External	0.5	0.0142105	0.0142354
relerror	-0.981415	2.21512	External	0.5	-5.32296	3.36013
cover	0.945	0.0072094	External	0.5	0.93087	0.95913
becover	0.943	0.0073315	External	0.5	0.928631	0.957369
power	1	0	External	0.5	1	1
nsim	1000	NA	Jackknife	0.5	NA	NA
thetamean	0.196387	NA	Jackknife	0.5	NA	NA
thetamedian	0.196787	NA	Jackknife	0.5	NA	NA
se2mean	0.0002057	NA	Jackknife	0.5	NA	NA
se2median	0.0002055	NA	Jackknife	0.5	NA	NA
bias	-0.0036131	0.0004595	Jackknife	0.5	-0.0045138	-0.0027125
empse	0.0145319	0.0003251	Jackknife	0.5	0.0138947	0.0151691
mse	0.000224	1.06e-05	Jackknife	0.5	0.0002031	0.0002449
relprec	-2.29788	2.57815	Jackknife	0.5	-7.35097	2.7552
modelse	0.014341	6.9e-06	Jackknife	0.5	0.0143276	0.0143545
relerror	-1.31325	2.20776	Jackknife	0.5	-5.64038	3.01388
cover	0.935	0.0077958	Jackknife	0.5	0.91972	0.95028
becover	0.944	0.0072708	Jackknife	0.5	0.92975	0.95825
power	1	0	Jackknife	0.5	1	1
nsim	1000	NA	Overfit	0.5	NA	NA
thetamean	0.206945	NA	Overfit	0.5	NA	NA
thetamedian	0.207071	NA	Overfit	0.5	NA	NA
se2mean	0.0001699	NA	Overfit	0.5	NA	NA
se2median	0.0001698	NA	Overfit	0.5	NA	NA
bias	0.0069453	0.0004167	Overfit	0.5	0.0061287	0.007762
empse	0.013176	0.0002948	Overfit	0.5	0.0125983	0.0137537
mse	0.0002217	9.2e-06	Overfit	0.5	0.0002036	0.0002397
relprec	18.8446	3.01591	Overfit	0.5	12.9336	24.7557
modelse	0.0130344	5e-06	Overfit	0.5	0.0130247	0.0130441
relerror	-1.07457	2.21291	Overfit	0.5	-5.4118	3.26266
cover	0.909	0.009095	Overfit	0.5	0.891174	0.926826
becover	0.944	0.0072708	Overfit	0.5	0.92975	0.95825
power	1	0	Overfit	0.5	1	1
nsim	1000	NA	External	1	NA	NA
thetamean	0.195329	NA	External	1	NA	NA
thetamedian	0.195562	NA	External	1	NA	NA
se2mean	0.0002018	NA	External	1	NA	NA
se2median	0.0002016	NA	External	1	NA	NA
bias	-0.0046711	0.0004438	External	1	-0.005541	-0.0038011
empse	0.0140357	0.000314	External	1	0.0134203	0.0146511
mse	0.0002186	9.9e-06	External	1	0.0001993	0.000238
relprec	0	0	External	1	0	0
modelse	0.014205	6.4e-06	External	1	0.0141925	0.0142176
relerror	1.20647	2.26407	External	1	-3.23103	5.64397
cover	0.938	0.007626	External	1	0.923053	0.952947
becover	0.947	0.0070846	External	1	0.933114	0.960885
power	1	0	External	1	1	1
nsim	1000	NA	Jackknife	1	NA	NA
thetamean	0.195307	NA	Jackknife	1	NA	NA
thetamedian	0.194814	NA	Jackknife	1	NA	NA
se2mean	0.0002049	NA	Jackknife	1	NA	NA
se2median	0.0002049	NA	Jackknife	1	NA	NA
bias	-0.0046927	0.0004415	Jackknife	1	-0.005558	-0.0038273
empse	0.0139616	0.0003123	Jackknife	1	0.0133494	0.0145738
mse	0.0002168	9.5e-06	Jackknife	1	0.0001981	0.0002354
relprec	1.06484	2.74267	Jackknife	1	-4.31069	6.44037
modelse	0.0143154	6.9e-06	Jackknife	1	0.0143018	0.014329
relerror	2.53433	2.29385	Jackknife	1	-1.96153	7.03018
cover	0.943	0.0073315	Jackknife	1	0.928631	0.957369
becover	0.953	0.0066926	Jackknife	1	0.939883	0.966117
power	1	0	Jackknife	1	1	1
nsim	1000	NA	Overfit	1	NA	NA
thetamean	0.206047	NA	Overfit	1	NA	NA
thetamedian	0.205656	NA	Overfit	1	NA	NA
se2mean	0.0001695	NA	Overfit	1	NA	NA
se2median	0.0001695	NA	Overfit	1	NA	NA
bias	0.0060468	0.0004021	Overfit	1	0.0052586	0.0068349
empse	0.0127161	0.0002845	Overfit	1	0.0121586	0.0132737
mse	0.0001981	9e-06	Overfit	1	0.0001805	0.0002157
relprec	21.8312	3.1995	Overfit	1	15.5603	28.1021
modelse	0.01302	5e-06	Overfit	1	0.0130101	0.0130299
relerror	2.38958	2.29042	Overfit	1	-2.09955	6.87871
cover	0.928	0.0081741	Overfit	1	0.911979	0.944021
becover	0.951	0.0068263	Overfit	1	0.937621	0.964379
power	1	0	Overfit	1	1	1

## Sheet: Table S3. Simulation 2 R2
Table S3. Summary statistics for the correlation coefficient (R2) between the simulated exposure and PRS in the second simulation analysis comparing block jackknife resampled PRS, overlapping sample PRS and externally weighted PRS generated using external GWAS in small sample sizes.
The correlation coefficient R2 is noted as theta in the table. “nsim”, the number of repeated simulations. “thetamean”, mean of correlation coefficient R2. “thetamedian”, median of correlation coefficient R2. “bias”, bias in correlation coefficient R2. “empse”, empirical standard error. “mse”, mean squared error. “relprec”, percentage gain in precision relative to the reference method. “mcse”, Mo…
stat	est	mcse	method	ExtGWASsize	lower	upper
nsim	375		External	10000
thetamean	0.00221986		External	10000
thetamedian	0.00190933		External	10000
bias	-0.0977801	6.4934e-05	External	10000	-0.0979074	-0.0976529
empse	0.00125744	4.59766e-05	External	10000	0.00116733	0.00134755
mse	0.00956253	1.25842e-05	External	10000	0.00953787	0.0095872
relprec	4.44089e-14	1.54104e-07	External	10000	-3.02039e-07	3.02039e-07
nsim	1000		Jackknife	10000
thetamean	0.0300867		Jackknife	10000
thetamedian	0.0299778		Jackknife	10000
bias	-0.0699133	0.000128619	Jackknife	10000	-0.0701654	-0.0696612
empse	0.00406729	9.09928e-05	Jackknife	10000	0.00388895	0.00424563
mse	0.0049044	1.79863e-05	Jackknife	10000	0.00486914	0.00493965
relprec	-90.442	0.602125	Jackknife	10000	-91.6222	-89.2619
nsim	1000		Overlap	10000
thetamean	0.0428937		Overlap	10000
thetamedian	0.0429862		Overlap	10000
bias	-0.0571063	0.000125276	Overlap	10000	-0.0573518	-0.0568608
empse	0.00396157	8.86277e-05	Overlap	10000	0.00378786	0.00413528
mse	0.00327681	1.43527e-05	Overlap	10000	0.00324868	0.00330494
relprec	-89.9251	0.636346	Overlap	10000	-91.1723	-88.6779
nsim	882		External	15000
thetamean	0.00362732		External	15000
thetamedian	0.00323078		External	15000
bias	-0.0963727	6.98185e-05	External	15000	-0.0965095	-0.0962358
empse	0.0020735	4.93972e-05	External	15000	0.00197669	0.00217032
mse	0.00929199	1.33187e-05	External	15000	0.00926588	0.00931809
relprec	0	0	External	15000	0	0
nsim	1000		Jackknife	15000
thetamean	0.030236		Jackknife	15000
thetamedian	0.0302203		Jackknife	15000
bias	-0.069764	0.00012752	Jackknife	15000	-0.070014	-0.0695141
empse	0.00403252	9.02151e-05	Jackknife	15000	0.0038557	0.00420934
mse	0.00488326	1.77636e-05	Jackknife	15000	0.00484845	0.00491808
relprec	-73.5603	1.61491	Jackknife	15000	-76.7255	-70.3951
nsim	1000		Overlap	15000
thetamean	0.0429982		Overlap	15000
thetamedian	0.0429705		Overlap	15000
bias	-0.0570018	0.000129571	Overlap	15000	-0.0572558	-0.0567479
empse	0.00409738	9.16661e-05	Overlap	15000	0.00391772	0.00427704
mse	0.00326598	1.47946e-05	Overlap	15000	0.00323698	0.00329498
relprec	-74.3907	1.59599	Overlap	15000	-77.5188	-71.2626
nsim	998		External	20000
thetamean	0.00684538		External	20000
thetamedian	0.00675096		External	20000
bias	-0.0931546	9.38495e-05	External	20000	-0.0933386	-0.0929707
empse	0.00296481	6.63949e-05	External	20000	0.00283468	0.00309495
mse	0.00868656	1.73976e-05	External	20000	0.00865247	0.00872066
relprec	0	0	External	20000	0	0
nsim	1000		Jackknife	20000
thetamean	0.0300636		Jackknife	20000
thetamedian	0.0300899		Jackknife	20000
bias	-0.0699364	0.000130055	Jackknife	20000	-0.0701913	-0.0696815
empse	0.0041127	9.20088e-05	Jackknife	20000	0.00393237	0.00429303
mse	0.004908	1.81849e-05	Jackknife	20000	0.00487236	0.00494364
relprec	-48.0314	3.13898	Jackknife	20000	-54.1837	-41.8791
nsim	1000		Overlap	20000
thetamean	0.0427885		Overlap	20000
thetamedian	0.0428519		Overlap	20000
bias	-0.0572115	0.000131921	Overlap	20000	-0.0574701	-0.056953
empse	0.0041717	9.33288e-05	Overlap	20000	0.00398878	0.00435463
mse	0.00329055	1.51648e-05	Overlap	20000	0.00326082	0.00332027
relprec	-49.4911	3.12044	Overlap	20000	-55.6071	-43.3752
nsim	1000		External	25000
thetamean	0.0117578		External	25000
thetamedian	0.0116805		External	25000
bias	-0.0882422	0.000107754	External	25000	-0.0884534	-0.088031
empse	0.00340749	7.62319e-05	External	25000	0.00325808	0.0035569
mse	0.00779829	1.89047e-05	External	25000	0.00776123	0.00783534
relprec	0	9.42904e-08	External	25000	-1.84806e-07	1.84806e-07
nsim	1000		Jackknife	25000
thetamean	0.0300866		Jackknife	25000
thetamedian	0.0300194		Jackknife	25000
bias	-0.0699134	0.000130426	Jackknife	25000	-0.070169	-0.0696578
empse	0.00412443	9.22711e-05	Jackknife	25000	0.00394358	0.00430528
mse	0.00490488	1.82204e-05	Jackknife	25000	0.00486917	0.00494059
relprec	-31.7439	4.0432	Jackknife	25000	-39.6685	-23.8194
nsim	1000		Overlap	25000
thetamean	0.0429444		Overlap	25000
thetamedian	0.042869		Overlap	25000
bias	-0.0570556	0.000129807	Overlap	25000	-0.05731	-0.0568011
empse	0.00410487	9.18335e-05	Overlap	25000	0.00392488	0.00428486
mse	0.00327217	1.48021e-05	Overlap	25000	0.00324316	0.00330118
relprec	-31.0919	4.22205	Overlap	25000	-39.3669	-22.8168
nsim	1000		External	30000
thetamean	0.0167334		External	30000
thetamedian	0.0164862		External	30000
bias	-0.0832666	0.000113856	External	30000	-0.0834897	-0.0830434
empse	0.00360045	8.05489e-05	External	30000	0.00344258	0.00375833
mse	0.00694628	1.88884e-05	External	30000	0.00690925	0.0069833
relprec	0	0	External	30000	0	0
nsim	1000		Jackknife	30000
thetamean	0.0299065		Jackknife	30000
thetamedian	0.0299351		Jackknife	30000
bias	-0.0700935	0.000128075	Jackknife	30000	-0.0703445	-0.0698425
empse	0.0040501	9.06082e-05	Jackknife	30000	0.00387251	0.00422769
mse	0.00492948	1.79803e-05	Jackknife	30000	0.00489424	0.00496472
relprec	-20.9715	4.42658	Jackknife	30000	-29.6475	-12.2956
nsim	1000		Overlap	30000
thetamean	0.0427405		Overlap	30000
thetamedian	0.042773		Overlap	30000
bias	-0.0572595	0.000122209	Overlap	30000	-0.057499	-0.05702
empse	0.00386458	8.64579e-05	Overlap	30000	0.00369513	0.00403404
mse	0.00329357	1.40407e-05	Overlap	30000	0.00326605	0.00332109
relprec	-13.202	5.03144	Overlap	30000	-23.0635	-3.3406
nsim	1000		External	35000
thetamean	0.0218645		External	35000
thetamedian	0.0217384		External	35000
bias	-0.0781355	0.000122285	External	35000	-0.0783752	-0.0778959
empse	0.00386698	8.65116e-05	External	35000	0.00369742	0.00403654
mse	0.0061201	1.90568e-05	External	35000	0.00608275	0.00615745
relprec	0	0	External	35000	0	0
nsim	1000		Jackknife	35000
thetamean	0.030087		Jackknife	35000
thetamedian	0.0301037		Jackknife	35000
bias	-0.069913	0.000129036	Jackknife	35000	-0.0701659	-0.0696601
empse	0.00408047	9.12878e-05	Jackknife	35000	0.00390155	0.0042594
mse	0.00490446	1.80564e-05	Jackknife	35000	0.00486907	0.00493985
relprec	-10.1904	4.68929	Jackknife	35000	-19.3813	-0.999606
nsim	1000		Overlap	35000
thetamean	0.0427614		Overlap	35000
thetamedian	0.0427597		Overlap	35000
bias	-0.0572386	0.000131878	Overlap	35000	-0.0574971	-0.0569801
empse	0.00417034	9.32983e-05	Overlap	35000	0.00398748	0.0043532
mse	0.00329363	1.50942e-05	Overlap	35000	0.00326405	0.00332321
relprec	-14.0192	4.72737	Overlap	35000	-23.2847	-4.75376
nsim	1000		External	40000
thetamean	0.0268035		External	40000
thetamedian	0.0266252		External	40000
bias	-0.0731965	0.000122869	External	40000	-0.0734373	-0.0729557
empse	0.00388545	8.69248e-05	External	40000	0.00371508	0.00405582
mse	0.00537281	1.79509e-05	External	40000	0.00533763	0.005408
relprec	0	0	External	40000	0	0
nsim	1000		Jackknife	40000
thetamean	0.0300145		Jackknife	40000
thetamedian	0.0300153		Jackknife	40000
bias	-0.0699855	0.000133605	Jackknife	40000	-0.0702474	-0.0697237
empse	0.00422496	9.45203e-05	Jackknife	40000	0.0040397	0.00441022
mse	0.0049158	1.8718e-05	Jackknife	40000	0.00487912	0.00495249
relprec	-15.4259	4.25825	Jackknife	40000	-23.7719	-7.07988
nsim	1000		Overlap	40000
thetamean	0.0427958		Overlap	40000
thetamedian	0.0427839		Overlap	40000
bias	-0.0572042	0.000129684	Overlap	40000	-0.0574584	-0.05695
empse	0.00410095	9.1746e-05	Overlap	40000	0.00392114	0.00428077
mse	0.00328912	1.48873e-05	Overlap	40000	0.00325994	0.0033183
relprec	-10.2338	4.8229	Overlap	40000	-19.6866	-0.781132
nsim	1000		External	45000
thetamean	0.0313558		External	45000
thetamedian	0.031531		External	45000
bias	-0.0686442	0.000115757	External	45000	-0.0688711	-0.0684173
empse	0.00366056	8.18936e-05	External	45000	0.00350005	0.00382107
mse	0.00472541	1.59101e-05	External	45000	0.00469423	0.0047566
relprec	0	0	External	45000	0	0
nsim	1000		Jackknife	45000
thetamean	0.0299492		Jackknife	45000
thetamedian	0.0300449		Jackknife	45000
bias	-0.0700508	0.000124968	Jackknife	45000	-0.0702957	-0.0698058
empse	0.00395182	8.84096e-05	Jackknife	45000	0.00377854	0.0041251
mse	0.00492271	1.75082e-05	Jackknife	45000	0.00488839	0.00495702
relprec	-14.1973	4.34034	Jackknife	45000	-22.7042	-5.69042
nsim	1000		Overlap	45000
thetamean	0.042745		Overlap	45000
thetamedian	0.0426226		Overlap	45000
bias	-0.057255	0.000124978	Overlap	45000	-0.0575	-0.05701
empse	0.00395214	8.84168e-05	Overlap	45000	0.00377885	0.00412543
mse	0.00329374	1.42827e-05	Overlap	45000	0.00326575	0.00332173
relprec	-14.2112	4.61082	Overlap	45000	-23.2482	-5.17414
nsim	1000		External	50000
thetamean	0.0357304		External	50000
thetamedian	0.0358236		External	50000
bias	-0.0642696	0.000117441	External	50000	-0.0644998	-0.0640394
empse	0.00371382	8.3085e-05	External	50000	0.00355097	0.00387666
mse	0.00414436	1.51642e-05	External	50000	0.00411464	0.00417408
relprec	0	0	External	50000	0	0
nsim	1000		Jackknife	50000
thetamean	0.0300894		Jackknife	50000
thetamedian	0.0302255		Jackknife	50000
bias	-0.0699106	0.000127709	Jackknife	50000	-0.070161	-0.0696603
empse	0.00403852	9.03493e-05	Jackknife	50000	0.00386144	0.00421561
mse	0.00490379	1.78771e-05	Jackknife	50000	0.00486875	0.00493883
relprec	-15.4341	4.27343	Jackknife	50000	-23.8098	-7.0583
nsim	1000		Overlap	50000
thetamean	0.0427821		Overlap	50000
thetamedian	0.0427363		Overlap	50000
bias	-0.0572179	0.000131009	Overlap	50000	-0.0574747	-0.0569611
empse	0.00414287	9.26837e-05	Overlap	50000	0.00396121	0.00432452
mse	0.00329103	1.50394e-05	Overlap	50000	0.00326156	0.00332051
relprec	-19.6402	4.18557	Overlap	50000	-27.8437	-11.4366

## Sheet: Table S4. Simulation 2 beta
Table S4. Summary statistics for the two-stage least squares effect estimate (beta coefficient) of the exposure on the outcome in the second simulation analysis comparing block jackknife resampled PRS, overlapping sample PRS and externally weighted PRS generated using external GWAS in small sample sizes.
The beta coefficient is noted as theta in the table. “nsim”, the number of repeated simulation. “thetamean”, mean of correlation coefficient R2. “thetamedian”, median of correlation coefficient R2. “se2mean”, average standard error. “se2median”, median standard error. “bias”, bias in correlation coefficient R2. “empse”, empirical standard error. “mse”, mean squared error. “relprec”, percentage ga…
stat	est	mcse	method	ExtGWASsize	lower	upper
nsim	375	NA	External	10000	NA	NA
thetamean	0.193645	NA	External	10000	NA	NA
thetamedian	0.19405	NA	External	10000	NA	NA
se2mean	0.011534	NA	External	10000	NA	NA
se2median	0.00962777	NA	External	10000	NA	NA
bias	-0.00635549	0.00594108	External	10000	-0.0179998	0.0052888
empse	0.115048	0.00420659	External	10000	0.106804	0.123293
mse	0.0132412	0.00122387	External	10000	0.0108425	0.01564
relprec	0	1.54104e-07	External	10000	-3.02039e-07	3.02039e-07
modelse	0.107397	0.00204215	External	10000	0.103394	0.111399
relerror	-6.65093	3.84513	External	10000	-14.1872	0.885374
cover	0.925333	0.0135737	External	10000	0.898729	0.951937
becover	0.925333	0.0135737	External	10000	0.898729	0.951937
power	0.525333	0.0257867	External	10000	0.474792	0.575874
nsim	1000	NA	Jackknife	10000	NA	NA
thetamean	0.195264	NA	Jackknife	10000	NA	NA
thetamedian	0.195883	NA	Jackknife	10000	NA	NA
se2mean	0.000620712	NA	Jackknife	10000	NA	NA
se2median	0.000610631	NA	Jackknife	10000	NA	NA
bias	-0.00473602	0.000788808	Jackknife	10000	-0.00628205	-0.00318998
empse	0.0249443	0.000558051	Jackknife	10000	0.0238505	0.0260381
mse	0.000644026	2.93484e-05	Jackknife	10000	0.000586504	0.000701547
relprec	2027.25	130.437	Jackknife	10000	1771.6	2282.9
modelse	0.0249141	5.65449e-05	Jackknife	10000	0.0248033	0.0250249
relerror	-0.121065	2.24539	Jackknife	10000	-4.52195	4.27982
cover	0.948	0.00702111	Jackknife	10000	0.934239	0.961761
becover	0.956	0.00648568	Jackknife	10000	0.943288	0.968712
power	1	0	Jackknife	10000	1	1
nsim	1000	NA	Overlap	10000	NA	NA
thetamean	0.206165	NA	Overlap	10000	NA	NA
thetamedian	0.205562	NA	Overlap	10000	NA	NA
se2mean	0.000429727	NA	Overlap	10000	NA	NA
se2median	0.000425323	NA	Overlap	10000	NA	NA
bias	0.00616466	0.000642275	Overlap	10000	0.00490582	0.00742349
empse	0.0203105	0.000454384	Overlap	10000	0.0194199	0.0212011
mse	0.000450108	2.08666e-05	Overlap	10000	0.00040921	0.000491006
relprec	3108.63	198.4	Overlap	10000	2719.77	3497.48
modelse	0.0207299	3.13244e-05	Overlap	10000	0.0206685	0.0207912
relerror	2.06459	2.28801	Overlap	10000	-2.41982	6.549
cover	0.947	0.00708456	Overlap	10000	0.933115	0.960885
becover	0.955	0.00655553	Overlap	10000	0.942151	0.967849
power	1	0	Overlap	10000	1	1
nsim	882	NA	External	15000	NA	NA
thetamean	0.191661	NA	External	15000	NA	NA
thetamedian	0.193548	NA	External	15000	NA	NA
se2mean	0.00747857	NA	External	15000	NA	NA
se2median	0.00571498	NA	External	15000	NA	NA
bias	-0.008339	0.00291751	External	15000	-0.0140572	-0.00262077
empse	0.0866458	0.00206417	External	15000	0.0826001	0.0906915
mse	0.00756852	0.000571368	External	15000	0.00644866	0.00868838
relprec	0	0	External	15000	0	0
modelse	0.0864787	0.00118132	External	15000	0.0841634	0.0887941
relerror	-0.192792	2.74028	External	15000	-5.56364	5.17806
cover	0.945578	0.00763837	External	15000	0.930607	0.960549
becover	0.950113	0.0073307	External	15000	0.935745	0.964481
power	0.689342	0.015582	External	15000	0.658802	0.719883
nsim	1000	NA	Jackknife	15000	NA	NA
thetamean	0.194587	NA	Jackknife	15000	NA	NA
thetamedian	0.194466	NA	Jackknife	15000	NA	NA
se2mean	0.00061738	NA	Jackknife	15000	NA	NA
se2median	0.000605747	NA	Jackknife	15000	NA	NA
bias	-0.00541315	0.000820285	Jackknife	15000	-0.00702088	-0.00380542
empse	0.0259397	0.00058032	Jackknife	15000	0.0248023	0.0270771
mse	0.000701497	3.20668e-05	Jackknife	15000	0.000638648	0.000764347
relprec	1015.74	69.1907	Jackknife	15000	880.133	1151.36
modelse	0.0248471	5.51406e-05	Jackknife	15000	0.024739	0.0249552
relerror	-4.212	2.15294	Jackknife	15000	-8.43168	0.00769036
cover	0.935	0.00779583	Jackknife	15000	0.91972	0.95028
becover	0.941	0.00745111	Jackknife	15000	0.926396	0.955604
power	1	0	Jackknife	15000	1	1
nsim	1000	NA	Overlap	15000	NA	NA
thetamean	0.206015	NA	Overlap	15000	NA	NA
thetamedian	0.205189	NA	Overlap	15000	NA	NA
se2mean	0.000428964	NA	Overlap	15000	NA	NA
se2median	0.000425049	NA	Overlap	15000	NA	NA
bias	0.00601491	0.000693869	Overlap	15000	0.00465495	0.00737487
empse	0.0219421	0.000490885	Overlap	15000	0.02098	0.0229042
mse	0.000517152	2.47465e-05	Overlap	15000	0.00046865	0.000565655
relprec	1459.34	96.9727	Overlap	15000	1269.27	1649.4
modelse	0.0207114	3.21805e-05	Overlap	15000	0.0206484	0.0207745
relerror	-5.60856	2.11627	Overlap	15000	-9.75638	-1.46074
cover	0.922	0.00848033	Overlap	15000	0.905379	0.938621
becover	0.938	0.00762601	Overlap	15000	0.923053	0.952947
power	1	0	Overlap	15000	1	1
nsim	998	NA	External	20000	NA	NA
thetamean	0.192078	NA	External	20000	NA	NA
thetamedian	0.188872	NA	External	20000	NA	NA
se2mean	0.00357626	NA	External	20000	NA	NA
se2median	0.00272279	NA	External	20000	NA	NA
bias	-0.00792162	0.00195635	External	20000	-0.011756	-0.00408724
empse	0.0618033	0.00138404	External	20000	0.0590906	0.0645159
mse	0.00387857	0.000316915	External	20000	0.00325743	0.00449971
relprec	0	0	External	20000	0	0
modelse	0.0598019	0.000883024	External	20000	0.0580712	0.0615326
relerror	-3.2383	2.5951	External	20000	-8.3246	1.84799
cover	0.953908	0.00663745	External	20000	0.940899	0.966917
becover	0.950902	0.00683967	External	20000	0.937496	0.964307
power	0.886774	0.0100303	External	20000	0.867114	0.906433
nsim	1000	NA	Jackknife	20000	NA	NA
thetamean	0.195013	NA	Jackknife	20000	NA	NA
thetamedian	0.195397	NA	Jackknife	20000	NA	NA
se2mean	0.000621563	NA	Jackknife	20000	NA	NA
se2median	0.000608827	NA	Jackknife	20000	NA	NA
bias	-0.00498666	0.000801365	Jackknife	20000	-0.00655731	-0.00341601
empse	0.0253414	0.000566934	Jackknife	20000	0.0242302	0.0264526
mse	0.000666411	3.26171e-05	Jackknife	20000	0.000602483	0.000730339
relprec	494.787	35.2257	Jackknife	20000	425.746	563.828
modelse	0.0249312	5.73048e-05	Jackknife	20000	0.0248188	0.0250435
relerror	-1.61887	2.21201	Jackknife	20000	-5.95432	2.71659
cover	0.95	0.00689202	Jackknife	20000	0.936492	0.963508
becover	0.954	0.0066245	Jackknife	20000	0.941016	0.966984
power	1	0	Jackknife	20000	1	1
nsim	1000	NA	Overlap	20000	NA	NA
thetamean	0.205934	NA	Overlap	20000	NA	NA
thetamedian	0.206305	NA	Overlap	20000	NA	NA
se2mean	0.000431304	NA	Overlap	20000	NA	NA
se2median	0.000426702	NA	Overlap	20000	NA	NA
bias	0.00593357	0.000663155	Overlap	20000	0.00463381	0.00723333
empse	0.0209708	0.000469156	Overlap	20000	0.0200513	0.0218903
mse	0.000474542	2.1974e-05	Overlap	20000	0.000431474	0.00051761
relprec	768.545	51.2839	Overlap	20000	668.031	869.06
modelse	0.0207679	3.35481e-05	Overlap	20000	0.0207021	0.0208336
relerror	-0.96774	2.22075	Overlap	20000	-5.32033	3.38485
cover	0.941	0.00745111	Overlap	20000	0.926396	0.955604
becover	0.949	0.00695694	Overlap	20000	0.935365	0.962635
power	1	0	Overlap	20000	1	1
nsim	1000	NA	External	25000	NA	NA
thetamean	0.194555	NA	External	25000	NA	NA
thetamedian	0.193661	NA	External	25000	NA	NA
se2mean	0.0017226	NA	External	25000	NA	NA
se2median	0.00156759	NA	External	25000	NA	NA
bias	-0.00544474	0.00130358	External	25000	-0.00799971	-0.00288978
empse	0.0412227	0.000922229	External	25000	0.0394152	0.0430302
mse	0.00172726	8.42621e-05	External	25000	0.00156211	0.00189241
relprec	0	0	External	25000	0	0
modelse	0.0415042	0.000261917	External	25000	0.0409908	0.0420175
relerror	0.682761	2.33982	External	25000	-3.9032	5.26872
cover	0.937	0.00768316	External	25000	0.921941	0.952059
becover	0.945	0.00720937	External	25000	0.93087	0.95913
power	0.995	0.00223047	External	25000	0.990628	0.999372
nsim	1000	NA	Jackknife	25000	NA	NA
thetamean	0.195682	NA	Jackknife	25000	NA	NA
thetamedian	0.195784	NA	Jackknife	25000	NA	NA
se2mean	0.000620972	NA	Jackknife	25000	NA	NA
se2median	0.000610472	NA	Jackknife	25000	NA	NA
bias	-0.00431819	0.000790636	Jackknife	25000	-0.0058678	-0.00276857
empse	0.0250021	0.000559344	Jackknife	25000	0.0239058	0.0260984
mse	0.000643127	3.06429e-05	Jackknife	25000	0.000583068	0.000703186
relprec	171.844	15.1682	Jackknife	25000	142.115	201.573
modelse	0.0249193	5.71723e-05	Jackknife	25000	0.0248073	0.0250314
relerror	-0.331107	2.24092	Jackknife	25000	-4.72323	4.06101
cover	0.957	0.0064149	Jackknife	25000	0.944427	0.969573
becover	0.947	0.00708456	Jackknife	25000	0.933115	0.960885
power	1	0	Jackknife	25000	1	1
nsim	1000	NA	Overlap	25000	NA	NA
thetamean	0.206451	NA	Overlap	25000	NA	NA
thetamedian	0.205435	NA	Overlap	25000	NA	NA
se2mean	0.000429444	NA	Overlap	25000	NA	NA
se2median	0.000426126	NA	Overlap	25000	NA	NA
bias	0.00645127	0.0006561	Overlap	25000	0.00516534	0.0077372
empse	0.0207477	0.000464165	Overlap	25000	0.019838	0.0216574
mse	0.000471656	2.16295e-05	Overlap	25000	0.000429262	0.000514049
relprec	294.76	22.0084	Overlap	25000	251.624	337.896
modelse	0.020723	3.2071e-05	Overlap	25000	0.0206602	0.0207859
relerror	-0.118939	2.23931	Overlap	25000	-4.5079	4.27002
cover	0.943	0.00733151	Overlap	25000	0.928631	0.957369
becover	0.952	0.00675988	Overlap	25000	0.938751	0.965249
power	1	0	Overlap	25000	1	1
nsim	1000	NA	External	30000	NA	NA
thetamean	0.195065	NA	External	30000	NA	NA
thetamedian	0.195191	NA	External	30000	NA	NA
se2mean	0.00115159	NA	External	30000	NA	NA
se2median	0.00111141	NA	External	30000	NA	NA
bias	-0.0049354	0.00113064	External	30000	-0.00715141	-0.00271939
empse	0.0357539	0.000799882	External	30000	0.0341862	0.0373217
mse	0.00130142	5.95416e-05	External	30000	0.00118472	0.00141812
relprec	0	1.33347e-07	External	30000	-2.61355e-07	2.61355e-07
modelse	0.033935	0.000129996	External	30000	0.0336802	0.0341898
relerror	-5.08726	2.15376	External	30000	-9.30854	-0.865974
cover	0.934	0.00785137	External	30000	0.918612	0.949388
becover	0.937	0.00768316	External	30000	0.921941	0.952059
power	0.999	0.0009995	External	30000	0.997041	1.00096
nsim	1000	NA	Jackknife	30000	NA	NA
thetamean	0.196593	NA	Jackknife	30000	NA	NA
thetamedian	0.196365	NA	Jackknife	30000	NA	NA
se2mean	0.000624349	NA	Jackknife	30000	NA	NA
se2median	0.00061118	NA	Jackknife	30000	NA	NA
bias	-0.00340678	0.00080334	Jackknife	30000	-0.0049813	-0.00183227
empse	0.0254039	0.000568332	Jackknife	30000	0.0242899	0.0265178
mse	0.000656317	2.93648e-05	Jackknife	30000	0.000598763	0.000713871
relprec	98.0835	10.4711	Jackknife	30000	77.5606	118.606
modelse	0.024987	5.69628e-05	Jackknife	30000	0.0248753	0.0250986
relerror	-1.64098	2.21132	Jackknife	30000	-5.97509	2.69313
cover	0.939	0.00756829	Jackknife	30000	0.924166	0.953834
becover	0.936	0.00773977	Jackknife	30000	0.92083	0.95117
power	1	0	Jackknife	30000	1	1
nsim	1000	NA	Overlap	30000	NA	NA
thetamean	0.206983	NA	Overlap	30000	NA	NA
thetamedian	0.206802	NA	Overlap	30000	NA	NA
se2mean	0.000431041	NA	Overlap	30000	NA	NA
se2median	0.000426834	NA	Overlap	30000	NA	NA
bias	0.00698276	0.000649798	Overlap	30000	0.00570917	0.00825634
empse	0.0205484	0.000459706	Overlap	30000	0.0196474	0.0214494
mse	0.000470574	2.16649e-05	Overlap	30000	0.000428111	0.000513036
relprec	202.755	15.7006	Overlap	30000	171.982	233.527
modelse	0.0207615	3.07801e-05	Overlap	30000	0.0207012	0.0208219
relerror	1.03713	2.26478	Overlap	30000	-3.40177	5.47602
cover	0.934	0.00785137	Overlap	30000	0.918612	0.949388
becover	0.951	0.00682635	Overlap	30000	0.937621	0.964379
power	1	0	Overlap	30000	1	1
nsim	1000	NA	External	35000	NA	NA
thetamean	0.195813	NA	External	35000	NA	NA
thetamedian	0.196529	NA	External	35000	NA	NA
se2mean	0.00086596	NA	External	35000	NA	NA
se2median	0.000843573	NA	External	35000	NA	NA
bias	-0.00418657	0.000913665	External	35000	-0.00597732	-0.00239582
empse	0.0288926	0.000646382	External	35000	0.0276257	0.0301595
mse	0.000851476	3.58103e-05	External	35000	0.000781289	0.000921663
relprec	4.44089e-14	9.42904e-08	External	35000	-1.84806e-07	1.84806e-07
modelse	0.0294272	8.89826e-05	External	35000	0.0292528	0.0296016
relerror	1.85024	2.29873	External	35000	-2.6552	6.35567
cover	0.961	0.00612201	External	35000	0.949001	0.972999
becover	0.968	0.00556561	External	35000	0.957092	0.978908
power	1	0	External	35000	1	1
nsim	1000	NA	Jackknife	35000	NA	NA
thetamean	0.194876	NA	Jackknife	35000	NA	NA
thetamedian	0.195323	NA	Jackknife	35000	NA	NA
se2mean	0.00062093	NA	Jackknife	35000	NA	NA
se2median	0.000609488	NA	Jackknife	35000	NA	NA
bias	-0.0051243	0.000789949	Jackknife	35000	-0.00667257	-0.00357602
empse	0.0249804	0.000558858	Jackknife	35000	0.0238851	0.0260757
mse	0.000649655	2.8072e-05	Jackknife	35000	0.000594634	0.000704675
relprec	33.7751	7.05489	Jackknife	35000	19.9477	47.6024
modelse	0.0249185	5.72649e-05	Jackknife	35000	0.0248062	0.0250307
relerror	-0.24794	2.24283	Jackknife	35000	-4.6438	4.14792
cover	0.941	0.00745111	Jackknife	35000	0.926396	0.955604
becover	0.952	0.00675988	Jackknife	35000	0.938751	0.965249
power	1	0	Jackknife	35000	1	1
nsim	1000	NA	Overlap	35000	NA	NA
thetamean	0.206022	NA	Overlap	35000	NA	NA
thetamedian	0.205554	NA	Overlap	35000	NA	NA
se2mean	0.000431491	NA	Overlap	35000	NA	NA
se2median	0.000427255	NA	Overlap	35000	NA	NA
bias	0.00602197	0.000676549	Overlap	35000	0.00469595	0.00734798
empse	0.0213944	0.000478632	Overlap	35000	0.0204563	0.0223325
mse	0.000493525	2.17271e-05	Overlap	35000	0.000450941	0.000536109
relprec	82.3792	9.44232	Overlap	35000	63.8726	100.886
modelse	0.0207724	3.29063e-05	Overlap	35000	0.0207079	0.0208368
relerror	-2.90734	2.17704	Overlap	35000	-7.17426	1.35958
cover	0.927	0.00822624	Overlap	35000	0.910877	0.943123
becover	0.948	0.00702111	Overlap	35000	0.934239	0.961761
power	1	0	Overlap	35000	1	1
nsim	1000	NA	External	40000	NA	NA
thetamean	0.194688	NA	External	40000	NA	NA
thetamedian	0.195186	NA	External	40000	NA	NA
se2mean	0.000698776	NA	External	40000	NA	NA
se2median	0.000688524	NA	External	40000	NA	NA
bias	-0.00531201	0.000811254	External	40000	-0.00690204	-0.00372198
empse	0.0256541	0.00057393	External	40000	0.0245292	0.026779
mse	0.000685693	3.16496e-05	External	40000	0.000623661	0.000747725
relprec	0	0	External	40000	0	0
modelse	0.0264344	6.39494e-05	External	40000	0.026309	0.0265597
relerror	3.0415	2.3181	External	40000	-1.50189	7.58488
cover	0.949	0.00695694	External	40000	0.935365	0.962635
becover	0.957	0.0064149	External	40000	0.944427	0.969573
power	1	0	External	40000	1	1
nsim	1000	NA	Jackknife	40000	NA	NA
thetamean	0.193196	NA	Jackknife	40000	NA	NA
thetamedian	0.193855	NA	Jackknife	40000	NA	NA
se2mean	0.000623751	NA	Jackknife	40000	NA	NA
se2median	0.000611061	NA	Jackknife	40000	NA	NA
bias	-0.0068038	0.000805991	Jackknife	40000	-0.00838352	-0.00522409
empse	0.0254877	0.000570207	Jackknife	40000	0.0243701	0.0266052
mse	0.000695263	3.15187e-05	Jackknife	40000	0.000633487	0.000757038
relprec	1.31038	5.07045	Jackknife	40000	-8.62752	11.2483
modelse	0.024975	5.9775e-05	Jackknife	40000	0.0248578	0.0250922
relerror	-2.0114	2.20415	Jackknife	40000	-6.33146	2.30866
cover	0.945	0.00720937	Jackknife	40000	0.93087	0.95913
becover	0.944	0.00727076	Jackknife	40000	0.92975	0.95825
power	1	0	Jackknife	40000	1	1
nsim	1000	NA	Overlap	40000	NA	NA
thetamean	0.204704	NA	Overlap	40000	NA	NA
thetamedian	0.204731	NA	Overlap	40000	NA	NA
se2mean	0.00043121	NA	Overlap	40000	NA	NA
se2median	0.000427406	NA	Overlap	40000	NA	NA
bias	0.00470449	0.000663694	Overlap	40000	0.00340367	0.0060053
empse	0.0209879	0.000469538	Overlap	40000	0.0200676	0.0219081
mse	0.000462182	2.04529e-05	Overlap	40000	0.000422095	0.000502269
relprec	49.4093	7.28597	Overlap	40000	35.1291	63.6896
modelse	0.0207656	3.26466e-05	Overlap	40000	0.0207016	0.0208296
relerror	-1.059	2.2184	Overlap	40000	-5.40698	3.28899
cover	0.942	0.00739162	Overlap	40000	0.927513	0.956487
becover	0.944	0.00727076	Overlap	40000	0.92975	0.95825
power	1	0	Overlap	40000	1	1
nsim	1000	NA	External	45000	NA	NA
thetamean	0.19437	NA	External	45000	NA	NA
thetamedian	0.194337	NA	External	45000	NA	NA
se2mean	0.000592744	NA	External	45000	NA	NA
se2median	0.000580263	NA	External	45000	NA	NA
bias	-0.00562958	0.000756749	External	45000	-0.00711278	-0.00414638
empse	0.0239305	0.00053537	External	45000	0.0228812	0.0249798
mse	0.000603789	2.52259e-05	External	45000	0.000554347	0.000653231
relprec	0	0	External	45000	0	0
modelse	0.0243463	4.71772e-05	External	45000	0.0242539	0.0244388
relerror	1.73762	2.28402	External	45000	-2.73897	6.21421
cover	0.954	0.0066245	External	45000	0.941016	0.966984
becover	0.96	0.00619677	External	45000	0.947855	0.972145
power	1	0	External	45000	1	1
nsim	1000	NA	Jackknife	45000	NA	NA
thetamean	0.194597	NA	Jackknife	45000	NA	NA
thetamedian	0.194006	NA	Jackknife	45000	NA	NA
se2mean	0.000623122	NA	Jackknife	45000	NA	NA
se2median	0.000608508	NA	Jackknife	45000	NA	NA
bias	-0.00540337	0.00077114	Jackknife	45000	-0.00691478	-0.00389196
empse	0.0243856	0.000545551	Jackknife	45000	0.0233163	0.0254548
mse	0.000623258	2.96214e-05	Jackknife	45000	0.000565202	0.000681315
relprec	-3.69748	4.72445	Jackknife	45000	-12.9572	5.56228
modelse	0.0249624	5.56741e-05	Jackknife	45000	0.0248533	0.0250715
relerror	2.36544	2.30089	Jackknife	45000	-2.14422	6.8751
cover	0.954	0.0066245	Jackknife	45000	0.941016	0.966984
becover	0.954	0.0066245	Jackknife	45000	0.941016	0.966984
power	1	0	Jackknife	45000	1	1
nsim	1000	NA	Overlap	45000	NA	NA
thetamean	0.205367	NA	Overlap	45000	NA	NA
thetamedian	0.205218	NA	Overlap	45000	NA	NA
se2mean	0.000431252	NA	Overlap	45000	NA	NA
se2median	0.000428907	NA	Overlap	45000	NA	NA
bias	0.00536662	0.000623664	Overlap	45000	0.00414426	0.00658898
empse	0.019722	0.000441218	Overlap	45000	0.0188572	0.0205867
mse	0.000417368	1.86253e-05	Overlap	45000	0.000380863	0.000453873
relprec	47.2323	7.10893	Overlap	45000	33.299	61.1655
modelse	0.0207666	3.10828e-05	Overlap	45000	0.0207057	0.0208275
relerror	5.29678	2.36036	Overlap	45000	0.670551	9.92301
cover	0.954	0.0066245	Overlap	45000	0.941016	0.966984
becover	0.962	0.00604616	Overlap	45000	0.95015	0.97385
power	1	0	Overlap	45000	1	1
nsim	1000	NA	External	50000	NA	NA
thetamean	0.195154	NA	External	50000	NA	NA
thetamedian	0.194992	NA	External	50000	NA	NA
se2mean	0.000518607	NA	External	50000	NA	NA
se2median	0.000510492	NA	External	50000	NA	NA
bias	-0.00484613	0.000712787	External	50000	-0.00624317	-0.0034491
empse	0.0225403	0.000504269	External	50000	0.021552	0.0235287
mse	0.000531042	2.1859e-05	External	50000	0.000488199	0.000573885
relprec	0	0	External	50000	0	0
modelse	0.0227729	3.94983e-05	External	50000	0.0226955	0.0228504
relerror	1.03212	2.2665	External	50000	-3.41013	5.47437
cover	0.957	0.0064149	External	50000	0.944427	0.969573
becover	0.955	0.00655553	External	50000	0.942151	0.967849
power	1	0	External	50000	1	1
nsim	1000	NA	Jackknife	50000	NA	NA
thetamean	0.19506	NA	Jackknife	50000	NA	NA
thetamedian	0.195737	NA	Jackknife	50000	NA	NA
se2mean	0.000620658	NA	Jackknife	50000	NA	NA
se2median	0.000607577	NA	Jackknife	50000	NA	NA
bias	-0.00493984	0.000811493	Jackknife	50000	-0.00653034	-0.00334935
empse	0.0256617	0.000574099	Jackknife	50000	0.0245364	0.0267869
mse	0.000682264	2.9883e-05	Jackknife	50000	0.000623694	0.000740834
relprec	-22.8475	3.79093	Jackknife	50000	-30.2776	-15.4174
modelse	0.024913	5.66182e-05	Jackknife	50000	0.024802	0.025024
relerror	-2.9174	2.18256	Jackknife	50000	-7.19513	1.36033
cover	0.939	0.00756829	Jackknife	50000	0.924166	0.953834
becover	0.951	0.00682635	Jackknife	50000	0.937621	0.964379
power	1	0	Jackknife	50000	1	1
nsim	1000	NA	Overlap	50000	NA	NA
thetamean	0.205895	NA	Overlap	50000	NA	NA
thetamedian	0.206082	NA	Overlap	50000	NA	NA
se2mean	0.000431299	NA	Overlap	50000	NA	NA
se2median	0.000427588	NA	Overlap	50000	NA	NA
bias	0.00589479	0.000663286	Overlap	50000	0.00459478	0.00719481
empse	0.0209749	0.000469248	Overlap	50000	0.0200552	0.0218946
mse	0.000474256	2.08444e-05	Overlap	50000	0.000433402	0.000515111
relprec	15.4831	5.3651	Overlap	50000	4.96767	25.9985
modelse	0.0207677	3.31019e-05	Overlap	50000	0.0207029	0.0208326
relerror	-0.98777	2.22015	Overlap	50000	-5.33919	3.36365
cover	0.938	0.00762601	Overlap	50000	0.923053	0.952947
becover	0.952	0.00675988	Overlap	50000	0.938751	0.965249
power	1	0	Overlap	50000	1	1

## Sheet: Table S5. Simulation 3 R2
Table S5. Summary statistics for the correlation coefficient (R2) between the simulated exposure and PRS in the simulation analysis investigating the impact of the number of SNPs involved in GWAS for genetic instrument discovery on results.
The correlation coefficient R2 is noted as theta in the table. “nsim”, the number of repeated simulation. “thetamean”, mean of correlation coefficient R2. “thetamedian”, median of correlation coefficient R2. “bias”, bias in correlation coefficient R2. “empse”, empirical standard error. “mse”, mean squared error. “relprec”, percentage gain in precision relative to the reference method. “mcse”, Mon…
stat	est	mcse	method	nsnp	lower	upper
nsim	300		external	100
thetamean	0.0948171		external	100
thetamedian	0.0961383		external	100
bias	-0.00518292	0.000302564	external	100	-0.00577594	-0.00458991
empse	0.00524055	0.000214302	external	100	0.00482053	0.00566058
mse	5.42345e-05	4.39646e-06	external	100	4.56176e-05	6.28514e-05
relprec	0	0	external	100	0	0
nsim	300		jackknife	100
thetamean	0.0938126		jackknife	100
thetamedian	0.0955575		jackknife	100
bias	-0.00618742	0.000342973	jackknife	100	-0.00685964	-0.00551521
empse	0.00594046	0.000242924	jackknife	100	0.00546434	0.00641658
mse	7.34556e-05	5.66751e-06	jackknife	100	6.23475e-05	8.45638e-05
relprec	-22.1759	2.16226	jackknife	100	-26.4139	-17.938
nsim	300		overlap	100
thetamean	0.0982456		overlap	100
thetamedian	0.0994702		overlap	100
bias	-0.00175439	0.000306514	overlap	100	-0.00235515	-0.00115364
empse	0.00530899	0.000217101	overlap	100	0.00488348	0.0057345
mse	3.11693e-05	2.44325e-06	overlap	100	2.63806e-05	3.5958e-05
relprec	-2.56137	2.70771	overlap	100	-7.86838	2.74564
nsim	300		external	200
thetamean	0.0880937		external	200
thetamedian	0.0934332		external	200
bias	-0.0119063	0.000600597	external	200	-0.0130834	-0.0107291
empse	0.0104027	0.000425396	external	200	0.00956889	0.0112364
mse	0.000249614	1.88865e-05	external	200	0.000212597	0.000286631
relprec	0	0	external	200	0	0
nsim	300		jackknife	200
thetamean	0.086095		jackknife	200
thetamedian	0.0924535		jackknife	200
bias	-0.013905	0.000698139	jackknife	200	-0.0152733	-0.0125366
empse	0.0120921	0.000494484	jackknife	200	0.011123	0.0130613
mse	0.00033908	2.57155e-05	jackknife	200	0.000288678	0.000389481
relprec	-25.9912	1.35902	jackknife	200	-28.6549	-23.3276
nsim	300		overlap	200
thetamean	0.0945071		overlap	200
thetamedian	0.100731		overlap	200
bias	-0.00549286	0.000649582	overlap	200	-0.00676602	-0.0042197
empse	0.0112511	0.000460091	overlap	200	0.0103493	0.0121528
mse	0.000156336	1.27482e-05	overlap	200	0.00013135	0.000181323
relprec	-14.5132	1.48581	overlap	200	-17.4253	-11.601
nsim	300		external	300
thetamean	0.0822158		external	300
thetamedian	0.0910295		external	300
bias	-0.0177842	0.000906165	external	300	-0.0195603	-0.0160082
empse	0.0156952	0.000641826	external	300	0.0144373	0.0169532
mse	0.000561798	4.24384e-05	external	300	0.00047862	0.000644975
relprec	0	2.43742e-07	external	300	-4.77725e-07	4.77725e-07
nsim	300		jackknife	300
thetamean	0.0796074		jackknife	300
thetamedian	0.0897997		jackknife	300
bias	-0.0203926	0.00102425	jackknife	300	-0.0224	-0.0183851
empse	0.0177405	0.000725463	jackknife	300	0.0163186	0.0191624
mse	0.000729533	5.50758e-05	jackknife	300	0.000621587	0.00083748
relprec	-21.7286	1.10019	jackknife	300	-23.8849	-19.5723
nsim	300		overlap	300
thetamean	0.0914727		overlap	300
thetamedian	0.101491		overlap	300
bias	-0.00852729	0.000994133	overlap	300	-0.0104758	-0.00657883
empse	0.0172189	0.000704133	overlap	300	0.0158388	0.018599
mse	0.000368217	2.98009e-05	overlap	300	0.000309808	0.000426625
relprec	-16.9145	1.19427	overlap	300	-19.2553	-14.5738
nsim	300		external	400
thetamean	0.0770161		external	400
thetamedian	0.0886784		external	400
bias	-0.0229839	0.00113322	external	400	-0.0252049	-0.0207628
empse	0.0196279	0.000802645	external	400	0.0180548	0.0212011
mse	0.000912229	6.76773e-05	external	400	0.000779583	0.00104487
relprec	0	0	external	400	0	0
nsim	300		jackknife	400
thetamean	0.0739735		jackknife	400
thetamedian	0.0867286		jackknife	400
bias	-0.0260265	0.00124035	jackknife	400	-0.0284576	-0.0235955
empse	0.0214835	0.000878525	jackknife	400	0.0197616	0.0232054
mse	0.00113738	8.33151e-05	jackknife	400	0.000974087	0.00130068
relprec	-16.5282	1.14506	jackknife	400	-18.7725	-14.284
nsim	300		overlap	400
thetamean	0.0884376		overlap	400
thetamedian	0.101942		overlap	400
bias	-0.0115624	0.00129557	overlap	400	-0.0141017	-0.0090231
empse	0.02244	0.00091764	overlap	400	0.0206415	0.0242386
mse	0.000635564	5.08547e-05	overlap	400	0.000535891	0.000735238
relprec	-23.4928	0.931877	overlap	400	-25.3192	-21.6663
nsim	300		external	500
thetamean	0.0726376		external	500
thetamedian	0.085776		external	500
bias	-0.0273624	0.001308	external	500	-0.029926	-0.0247987
empse	0.0226553	0.000926444	external	500	0.0208395	0.0244711
mse	0.00126025	9.23743e-05	external	500	0.0010792	0.0014413
relprec	-2.22045e-14	2.43742e-07	external	500	-4.77725e-07	4.77725e-07
nsim	300		jackknife	500
thetamean	0.0693644		jackknife	500
thetamedian	0.0834644		jackknife	500
bias	-0.0306356	0.00142982	jackknife	500	-0.033438	-0.0278333
empse	0.0247652	0.00101272	jackknife	500	0.0227803	0.0267501
mse	0.00154981	0.000112333	jackknife	500	0.00132964	0.00176998
relprec	-16.3134	1.03165	jackknife	500	-18.3354	-14.2914
nsim	300		overlap	500
thetamean	0.0862735		overlap	500
thetamedian	0.102313		overlap	500
bias	-0.0137265	0.00155876	overlap	500	-0.0167816	-0.0106714
empse	0.0269985	0.00110405	overlap	500	0.0248346	0.0291624
mse	0.000914908	7.29788e-05	overlap	500	0.000771872	0.00105794
relprec	-29.5859	0.821067	overlap	500	-31.1952	-27.9767
nsim	300		external	800
thetamean	0.0620748		external	800
thetamedian	0.0785249		external	800
bias	-0.0379252	0.00167502	external	800	-0.0412082	-0.0346423
empse	0.0290123	0.0011864	external	800	0.026687	0.0313376
mse	0.00227723	0.000159967	external	800	0.0019637	0.00259076
relprec	4.44089e-14	0	external	800	4.44089e-14	4.44089e-14
nsim	300		jackknife	800
thetamean	0.0587772		jackknife	800
thetamedian	0.0749745		jackknife	800
bias	-0.0412228	0.00172679	jackknife	800	-0.0446073	-0.0378384
empse	0.0299089	0.00122307	jackknife	800	0.0275117	0.0323061
mse	0.00259088	0.000176956	jackknife	800	0.00224405	0.00293771
relprec	-5.90576	0.875818	jackknife	800	-7.62233	-4.18919
nsim	300		overlap	800
thetamean	0.0814576		overlap	800
thetamedian	0.102993		overlap	800
bias	-0.0185424	0.00217355	overlap	800	-0.0228024	-0.0142823
empse	0.0376469	0.0015395	overlap	800	0.0346296	0.0406643
mse	0.00175639	0.000137435	overlap	800	0.00148702	0.00202575
relprec	-40.6112	0.494964	overlap	800	-41.5813	-39.6411
nsim	300		external	1000
thetamean	0.0573014		external	1000
thetamedian	0.0740371		external	1000
bias	-0.0426986	0.00177047	external	1000	-0.0461687	-0.0392286
empse	0.0306654	0.001254	external	1000	0.0282076	0.0331232
mse	0.00276041	0.000187368	external	1000	0.00239317	0.00312764
relprec	4.44089e-14	0	external	1000	4.44089e-14	4.44089e-14
nsim	300		jackknife	1000
thetamean	0.0537074		jackknife	1000
thetamedian	0.069197		jackknife	1000
bias	-0.0462926	0.00178277	jackknife	1000	-0.0497868	-0.0427984
empse	0.0308785	0.00126271	jackknife	1000	0.0284036	0.0333533
mse	0.00309331	0.000200572	jackknife	1000	0.00270019	0.00348642
relprec	-1.3753	0.858003	jackknife	1000	-3.05695	0.306359
nsim	300		overlap	1000
thetamean	0.0797129		overlap	1000
thetamedian	0.102594		overlap	1000
bias	-0.0202871	0.00243113	overlap	1000	-0.0250521	-0.0155222
empse	0.0421084	0.00172194	overlap	1000	0.0387335	0.0454834
mse	0.00217878	0.000168674	overlap	1000	0.00184818	0.00250937
relprec	-46.9654	0.397634	overlap	1000	-47.7448	-46.1861
nsim	300		external	1200
thetamean	0.0533579		external	1200
thetamedian	0.0692654		external	1200
bias	-0.0466421	0.00180066	external	1200	-0.0501714	-0.0431129
empse	0.0311883	0.00127539	external	1200	0.0286886	0.033688
mse	0.00314496	0.000204312	external	1200	0.00274451	0.0035454
relprec	0	0	external	1200	0	0
nsim	300		jackknife	1200
thetamean	0.0502059		jackknife	1200
thetamedian	0.065259		jackknife	1200
bias	-0.0497941	0.00179232	jackknife	1200	-0.053307	-0.0462812
empse	0.0310439	0.00126948	jackknife	1200	0.0285558	0.033532
mse	0.00343996	0.000213127	jackknife	1200	0.00302224	0.00385769
relprec	0.932776	0.888408	jackknife	1200	-0.808472	2.67402
nsim	300		overlap	1200
thetamean	0.0790857		overlap	1200
thetamedian	0.103351		overlap	1200
bias	-0.0209143	0.00264508	overlap	1200	-0.0260986	-0.0157301
empse	0.0458141	0.00187348	overlap	1200	0.0421422	0.0494861
mse	0.00252934	0.000192237	overlap	1200	0.00215257	0.00290612
relprec	-53.6568	0.321655	overlap	1200	-54.2872	-53.0264
nsim	300		external	1500
thetamean	0.0489121		external	1500
thetamedian	0.0635161		external	1500
bias	-0.0510879	0.00180548	external	1500	-0.0546266	-0.0475493
empse	0.0312719	0.0012788	external	1500	0.0287655	0.0337783
mse	0.00358465	0.000219536	external	1500	0.00315437	0.00401493
relprec	0	0	external	1500	0	0
nsim	300		jackknife	1500
thetamean	0.0457687		jackknife	1500
thetamedian	0.0591812		jackknife	1500
bias	-0.0542313	0.0017513	jackknife	1500	-0.0576638	-0.0507988
empse	0.0303335	0.00124043	jackknife	1500	0.0279023	0.0327646
mse	0.00385809	0.000220831	jackknife	1500	0.00342527	0.00429091
relprec	6.28322	0.978794	jackknife	1500	4.36482	8.20162
nsim	300		overlap	1500
thetamean	0.0789091		overlap	1500
thetamedian	0.103096		overlap	1500
bias	-0.0210909	0.00287132	overlap	1500	-0.0267186	-0.0154633
empse	0.0497327	0.00203372	overlap	1500	0.0457467	0.0537187
mse	0.00290992	0.000215096	overlap	1500	0.00248834	0.0033315
relprec	-60.4611	0.255362	overlap	1500	-60.9616	-59.9606
nsim	300		external	2000
thetamean	0.0430262		external	2000
thetamedian	0.0556269		external	2000
bias	-0.0569738	0.00169256	external	2000	-0.0602912	-0.0536565
empse	0.0293161	0.00119882	external	2000	0.0269664	0.0316657
mse	0.00410258	0.00022148	external	2000	0.00366849	0.00453668
relprec	0	1.72351e-07	external	2000	-3.37802e-07	3.37802e-07
nsim	300		jackknife	2000
thetamean	0.0396544		jackknife	2000
thetamedian	0.0499621		jackknife	2000
bias	-0.0603456	0.0016178	jackknife	2000	-0.0635164	-0.0571748
empse	0.0280212	0.00114587	jackknife	2000	0.0257753	0.030267
mse	0.00442416	0.000218552	jackknife	2000	0.00399581	0.00485251
relprec	9.45585	1.07851	jackknife	2000	7.34201	11.5697
nsim	300		overlap	2000
thetamean	0.0794496		overlap	2000
thetamedian	0.102916		overlap	2000
bias	-0.0205504	0.00311659	overlap	2000	-0.0266588	-0.014442
empse	0.053981	0.00220745	overlap	2000	0.0496545	0.0583075
mse	0.00332655	0.000234823	overlap	2000	0.00286631	0.0037868
relprec	-70.5063	0.194695	overlap	2000	-70.8879	-70.1247

## Sheet: Table S6. Simulation 3 beta
Table S6. Summary statistics for the two-stage least squares effect estimate (beta coefficient) of the exposure on the outcome in the simulation analysis investigating the impact of the number of SNPs involved in GWAS for genetic instrument discovery on results.
The beta coefficient is noted as theta in the table. “nsim”, the number of repeated simulation. “thetamean”, mean of correlation coefficient R2. “thetamedian”, median of correlation coefficient R2. “se2mean”, average standard error. “se2median”, median standard error. “bias”, bias in correlation coefficient R2. “empse”, empirical standard error. “mse”, mean squared error. “relprec”, percentage ga…
stat	est	mcse	method	nsnp	lower	upper
nsim	300		external	100
thetamean	0.19443		external	100
thetamedian	0.1942		external	100
se2mean	0.000193913		external	100
se2median	0.000190974		external	100
bias	-0.00557025	0.000788319	external	100	-0.00711532	-0.00402517
empse	0.0136541	0.000558357	external	100	0.0125597	0.0147484
mse	0.00021684	1.71391e-05	external	100	0.000183248	0.000250432
relprec	0	1.72351e-07	external	100	-3.37802e-07	3.37802e-07
modelse	0.0139253	2.30795e-05	external	100	0.01388	0.0139705
relerror	1.98604	4.17046	external	100	-6.18791	10.16
cover	0.913333	0.0162435	external	100	0.881497	0.94517
becover	0.956667	0.0117552	external	100	0.933627	0.979706
power	1	0	external	100	1	1
nsim	300		jackknife	100
thetamean	0.194167		jackknife	100
thetamedian	0.194658		jackknife	100
se2mean	0.000196198		jackknife	100
se2median	0.000192242		jackknife	100
bias	-0.00583329	0.000794945	jackknife	100	-0.00739136	-0.00427523
empse	0.0137689	0.000563051	jackknife	100	0.0126653	0.0148724
mse	0.000222977	1.73025e-05	jackknife	100	0.000189065	0.000256889
relprec	-1.66032	2.91123	jackknife	100	-7.36621	4.04558
modelse	0.0140071	2.6669e-05	jackknife	100	0.0139548	0.0140593
relerror	1.73012	4.16109	jackknife	100	-6.42547	9.8857
cover	0.916667	0.0159571	jackknife	100	0.885391	0.947942
becover	0.956667	0.0117552	jackknife	100	0.933627	0.979706
power	1	0	jackknife	100	1	1
nsim	300		overlap	100
thetamean	0.196559		overlap	100
thetamedian	0.19681		overlap	100
se2mean	0.000187014		overlap	100
se2median	0.000184295		overlap	100
bias	-0.00344053	0.000780908	overlap	100	-0.00497108	-0.00190998
empse	0.0135257	0.000553108	overlap	100	0.0124417	0.0146098
mse	0.000194173	1.57393e-05	overlap	100	0.000163324	0.000225021
relprec	1.90686	2.7392	overlap	100	-3.46187	7.27559
modelse	0.0136753	2.19922e-05	overlap	100	0.0136322	0.0137184
relerror	1.10593	4.13427	overlap	100	-6.9971	9.20896
cover	0.94	0.0137113	overlap	100	0.913126	0.966874
becover	0.953333	0.0121777	overlap	100	0.929465	0.977201
power	1	0	overlap	100	1	1
nsim	300		external	200
thetamean	0.195477		external	200
thetamedian	0.195003		external	200
se2mean	0.000211166		external	200
se2median	0.00019606		external	200
bias	-0.00452348	0.000795573	external	200	-0.00608277	-0.00296418
empse	0.0137797	0.000563495	external	200	0.0126753	0.0148842
mse	0.00020971	1.7716e-05	external	200	0.000174987	0.000244433
relprec	0	0	external	200	0	0
modelse	0.0145315	5.44689e-05	external	200	0.0144248	0.0146383
relerror	5.45598	4.32691	external	200	-3.02461	13.9366
cover	0.94	0.0137113	external	200	0.913126	0.966874
becover	0.963333	0.0108508	external	200	0.942066	0.984601
power	1	0	external	200	1	1
nsim	300		jackknife	200
thetamean	0.195568		jackknife	200
thetamedian	0.196344		jackknife	200
se2mean	0.000217554		jackknife	200
se2median	0.000198324		jackknife	200
bias	-0.00443158	0.000817811	jackknife	200	-0.00603446	-0.0028287
empse	0.0141649	0.000579246	jackknife	200	0.0130296	0.0153002
mse	0.000219615	1.81275e-05	jackknife	200	0.000184085	0.000255144
relprec	-5.36446	4.70817	jackknife	200	-14.5923	3.86339
modelse	0.0147497	6.7141e-05	jackknife	200	0.0146181	0.0148813
relerror	4.12858	4.2809	jackknife	200	-4.26183	12.519
cover	0.943333	0.0133486	jackknife	200	0.917171	0.969496
becover	0.953333	0.0121777	jackknife	200	0.929465	0.977201
power	1	0	jackknife	200	1	1
nsim	300		overlap	200
thetamean	0.199909		overlap	200
thetamedian	0.200367		overlap	200
se2mean	0.000196669		overlap	200
se2median	0.000182088		overlap	200
bias	-9.09108e-05	0.000790254	overlap	200	-0.00163978	0.00145796
empse	0.0136876	0.000559727	overlap	200	0.0125905	0.0147846
mse	0.000186734	1.59356e-05	overlap	200	0.000155501	0.000217967
relprec	1.35081	4.64217	overlap	200	-7.74768	10.4493
modelse	0.0140239	5.29916e-05	overlap	200	0.01392	0.0141277
relerror	2.4568	4.20414	overlap	200	-5.78315	10.6968
cover	0.956667	0.0117552	overlap	200	0.933627	0.979706
becover	0.956667	0.0117552	overlap	200	0.933627	0.979706
power	1	0	overlap	200	1	1
nsim	300		external	300
thetamean	0.196475		external	300
thetamedian	0.197206		external	300
se2mean	0.000232576		external	300
se2median	0.000200804		external	300
bias	-0.00352495	0.000863509	external	300	-0.00521739	-0.0018325
empse	0.0149564	0.000611613	external	300	0.0137577	0.0161552
mse	0.000235374	2.02689e-05	external	300	0.000195648	0.0002751
relprec	0	0	external	300	0	0
modelse	0.0152504	9.80372e-05	external	300	0.0150583	0.0154426
relerror	1.96588	4.21746	external	300	-6.3002	10.232
cover	0.95	0.0125831	external	300	0.925338	0.974662
becover	0.95	0.0125831	external	300	0.925338	0.974662
power	1	0	external	300	1	1
nsim	300		jackknife	300
thetamean	0.196435		jackknife	300
thetamedian	0.197729		jackknife	300
se2mean	0.000244636		jackknife	300
se2median	0.000203362		jackknife	300
bias	-0.00356536	0.000953855	jackknife	300	-0.00543488	-0.00169584
empse	0.0165213	0.000675605	jackknife	300	0.0151971	0.0178454
mse	0.000284754	2.57573e-05	jackknife	300	0.000234271	0.000335237
relprec	-18.0463	4.81814	jackknife	300	-27.4897	-8.60289
modelse	0.0156408	0.000121897	jackknife	300	0.0154019	0.0158797
relerror	-5.32908	3.93789	jackknife	300	-13.0472	2.38903
cover	0.933333	0.0144016	jackknife	300	0.905107	0.96156
becover	0.94	0.0137113	jackknife	300	0.913126	0.966874
power	1	0	jackknife	300	1	1
nsim	300		overlap	300
thetamean	0.202838		overlap	300
thetamedian	0.204335		overlap	300
se2mean	0.000208479		overlap	300
se2median	0.000180081		overlap	300
bias	0.0028376	0.000868303	overlap	300	0.00113576	0.00453945
empse	0.0150394	0.000615009	overlap	300	0.013834	0.0162448
mse	0.000233483	1.81243e-05	overlap	300	0.00019796	0.000269006
relprec	-1.10106	5.38242	overlap	300	-11.6504	9.4483
modelse	0.0144388	9.17122e-05	overlap	300	0.014259	0.0146185
relerror	-3.99386	3.96982	overlap	300	-11.7746	3.78684
cover	0.95	0.0125831	overlap	300	0.925338	0.974662
becover	0.96	0.0113137	overlap	300	0.937826	0.982174
power	1	0	overlap	300	1	1
nsim	300		external	400
thetamean	0.194927		external	400
thetamedian	0.194982		external	400
se2mean	0.000258377		external	400
se2median	0.000206716		external	400
bias	-0.0050732	0.000851338	external	400	-0.0067418	-0.00340461
empse	0.0147456	0.000602992	external	400	0.0135638	0.0159274
mse	0.000242445	2.20678e-05	external	400	0.000199193	0.000285697
relprec	0	0	external	400	0	0
modelse	0.0160741	0.000145225	external	400	0.0157895	0.0163587
relerror	9.00952	4.5616	external	400	0.0689587	17.9501
cover	0.966667	0.0103638	external	400	0.946354	0.986979
becover	0.976667	0.00871567	external	400	0.959584	0.993749
power	1	0	external	400	1	1
nsim	300		jackknife	400
thetamean	0.195226		jackknife	400
thetamedian	0.19562		jackknife	400
se2mean	0.000277216		jackknife	400
se2median	0.000211269		jackknife	400
bias	-0.00477414	0.000866332	jackknife	400	-0.00647212	-0.00307617
empse	0.0150053	0.000613613	jackknife	400	0.0138027	0.016208
mse	0.000247201	2.72948e-05	jackknife	400	0.000193705	0.000300698
relprec	-3.43165	6.73593	jackknife	400	-16.6338	9.77052
modelse	0.0166498	0.000178246	jackknife	400	0.0163005	0.0169992
relerror	10.9595	4.68672	jackknife	400	1.77368	20.1453
cover	0.97	0.00984886	jackknife	400	0.950697	0.989303
becover	0.986667	0.00662207	jackknife	400	0.973688	0.999646
power	1	0	jackknife	400	1	1
nsim	300		overlap	400
thetamean	0.203875		overlap	400
thetamedian	0.20312		overlap	400
se2mean	0.000224356		overlap	400
se2median	0.000179543		overlap	400
bias	0.0038745	0.000788006	overlap	400	0.00233004	0.00541896
empse	0.0136487	0.000558135	overlap	400	0.0125547	0.0147426
mse	0.000200677	2.52598e-05	overlap	400	0.000151169	0.000250185
relprec	16.7198	7.61244	overlap	400	1.79972	31.6399
modelse	0.0149785	0.000134792	overlap	400	0.0147143	0.0152427
relerror	9.74351	4.59147	overlap	400	0.744401	18.7426
cover	0.966667	0.0103638	overlap	400	0.946354	0.986979
becover	0.98	0.0080829	overlap	400	0.964158	0.995842
power	1	0	overlap	400	1	1
nsim	300		external	500
thetamean	0.194732		external	500
thetamedian	0.193773		external	500
se2mean	0.000288407		external	500
se2median	0.000213489		external	500
bias	-0.00526767	0.000995571	external	500	-0.00721895	-0.00331639
empse	0.0172438	0.000705151	external	500	0.0158617	0.0186259
mse	0.000324106	3.01468e-05	external	500	0.000265019	0.000383192
relprec	0	0	external	500	0	0
modelse	0.0169825	0.00019942	external	500	0.0165917	0.0173734
relerror	-1.51501	4.18687	external	500	-9.72113	6.69111
cover	0.943333	0.0133486	external	500	0.917171	0.969496
becover	0.94	0.0137113	external	500	0.913126	0.966874
power	1	0	external	500	1	1
nsim	300		jackknife	500
thetamean	0.195005		jackknife	500
thetamedian	0.19482		jackknife	500
se2mean	0.000319156		jackknife	500
se2median	0.000219611		jackknife	500
bias	-0.00499497	0.00103199	jackknife	500	-0.00701763	-0.00297232
empse	0.0178745	0.000730944	jackknife	500	0.0164419	0.0193072
mse	0.000343384	3.12043e-05	jackknife	500	0.000282225	0.000404543
relprec	-6.93296	6.48917	jackknife	500	-19.6515	5.78559
modelse	0.0178649	0.000253873	jackknife	500	0.0173674	0.0183625
relerror	-0.053676	4.32364	jackknife	500	-8.52785	8.4205
cover	0.936667	0.014062	jackknife	500	0.909106	0.964228
becover	0.943333	0.0133486	jackknife	500	0.917171	0.969496
power	1	0	jackknife	500	1	1
nsim	300		overlap	500
thetamean	0.205996		overlap	500
thetamedian	0.206323		overlap	500
se2mean	0.000242424		overlap	500
se2median	0.000178468		overlap	500
bias	0.00599567	0.00091896	overlap	500	0.00419454	0.0077968
empse	0.0159169	0.000650888	overlap	500	0.0146411	0.0171926
mse	0.00028845	2.43566e-05	overlap	500	0.000240712	0.000336188
relprec	17.3684	8.01262	overlap	500	1.66396	33.0729
modelse	0.01557	0.000183586	overlap	500	0.0152102	0.0159298
relerror	-2.17929	4.15994	overlap	500	-10.3326	5.97404
cover	0.903333	0.0170609	overlap	500	0.869895	0.936772
becover	0.933333	0.0144016	overlap	500	0.905107	0.96156
power	1	0	overlap	500	1	1
nsim	300		external	800
thetamean	0.194268		external	800
thetamedian	0.193693		external	800
se2mean	0.000437772		external	800
se2median	0.000233418		external	800
bias	-0.00573151	0.00118365	external	800	-0.00805142	-0.0034116
empse	0.0205014	0.000838364	external	800	0.0188582	0.0221446
mse	0.000451756	4.1702e-05	external	800	0.000370022	0.000533491
relprec	0	0	external	800	0	0
modelse	0.020923	0.000429621	external	800	0.020081	0.021765
relerror	2.05647	4.66686	external	800	-7.09041	11.2034
cover	0.946667	0.0129729	external	800	0.92124	0.972093
becover	0.94	0.0137113	external	800	0.913126	0.966874
power	1	0	external	800	1	1
nsim	300		jackknife	800
thetamean	0.193983		jackknife	800
thetamedian	0.193997		jackknife	800
se2mean	0.000527378		jackknife	800
se2median	0.000243679		jackknife	800
bias	-0.00601694	0.00128877	jackknife	800	-0.00854288	-0.00349101
empse	0.0223221	0.000912818	jackknife	800	0.020533	0.0241112
mse	0.000532818	5.15002e-05	jackknife	800	0.00043188	0.000633757
relprec	-15.6477	7.67526	jackknife	800	-30.6909	-0.604438
modelse	0.0229647	0.000559935	jackknife	800	0.0218673	0.0240622
relerror	2.8789	4.89508	jackknife	800	-6.71528	12.4731
cover	0.933333	0.0144016	jackknife	800	0.905107	0.96156
becover	0.953333	0.0121777	jackknife	800	0.929465	0.977201
power	1	0	jackknife	800	1	1
nsim	300		overlap	800
thetamean	0.211005		overlap	800
thetamedian	0.210421		overlap	800
se2mean	0.000328279		overlap	800
se2median	0.000177518		overlap	800
bias	0.0110049	0.000990875	overlap	800	0.00906279	0.012947
empse	0.0171625	0.000701825	overlap	800	0.0157869	0.018538
mse	0.000414675	3.38513e-05	overlap	800	0.000348328	0.000481023
relprec	42.6947	13.1182	overlap	800	16.9835	68.4059
modelse	0.0181185	0.000366808	overlap	800	0.0173996	0.0188374
relerror	5.57045	4.81395	overlap	800	-3.86472	15.0056
cover	0.89	0.0180647	overlap	800	0.854594	0.925406
becover	0.96	0.0113137	overlap	800	0.937826	0.982174
power	1	0	overlap	800	1	1
nsim	300		external	1000
thetamean	0.196258		external	1000
thetamedian	0.194014		external	1000
se2mean	0.00059348		external	1000
se2median	0.000248098		external	1000
bias	-0.00374165	0.00140518	external	1000	-0.00649574	-0.000987548
empse	0.0243384	0.000995271	external	1000	0.0223877	0.0262891
mse	0.000604383	6.97434e-05	external	1000	0.000467688	0.000741077
relprec	4.44089e-14	0	external	1000	4.44089e-14	4.44089e-14
modelse	0.0243614	0.000630516	external	1000	0.0231257	0.0255972
relerror	0.0946979	4.84122	external	1000	-9.39393	9.58332
cover	0.936667	0.014062	external	1000	0.909106	0.964228
becover	0.95	0.0125831	external	1000	0.925338	0.974662
power	1	0	external	1000	1	1
nsim	300		jackknife	1000
thetamean	0.196139		jackknife	1000
thetamedian	0.195463		jackknife	1000
se2mean	0.000776716		jackknife	1000
se2median	0.000264984		jackknife	1000
bias	-0.00386065	0.00161416	jackknife	1000	-0.00702435	-0.000696962
empse	0.027958	0.00114329	jackknife	1000	0.0257172	0.0301988
mse	0.000793951	8.51727e-05	jackknife	1000	0.000627016	0.000960887
relprec	-24.2173	6.87874	jackknife	1000	-37.6994	-10.7352
modelse	0.0278696	0.000850835	jackknife	1000	0.026202	0.0295372
relerror	-0.316251	5.08434	jackknife	1000	-10.2814	9.64886
cover	0.94	0.0137113	jackknife	1000	0.913126	0.966874
becover	0.936667	0.014062	jackknife	1000	0.909106	0.964228
power	0.996667	0.00332777	jackknife	1000	0.990144	1.00319
nsim	300		overlap	1000
thetamean	0.215736		overlap	1000
thetamedian	0.215167		overlap	1000
se2mean	0.000412561		overlap	1000
se2median	0.00017789		overlap	1000
bias	0.0157356	0.00125266	overlap	1000	0.0132805	0.0181908
empse	0.0216966	0.000887242	overlap	1000	0.0199577	0.0234356
mse	0.000716786	5.73715e-05	overlap	1000	0.00060434	0.000829232
relprec	25.8341	11.3512	overlap	1000	3.58617	48.0821
modelse	0.0203116	0.000512606	overlap	1000	0.0193069	0.0213163
relerror	-6.38376	4.49588	overlap	1000	-15.1955	2.42801
cover	0.833333	0.0215166	overlap	1000	0.791162	0.875505
becover	0.93	0.0147309	overlap	1000	0.901128	0.958872
power	1	0	overlap	1000	1	1
nsim	300		external	1200
thetamean	0.193618		external	1200
thetamedian	0.194513		external	1200
se2mean	0.000809014		external	1200
se2median	0.000264206		external	1200
bias	-0.00638152	0.0016074	external	1200	-0.00953197	-0.00323106
empse	0.0278411	0.00113851	external	1200	0.0256096	0.0300725
mse	0.000813264	0.000106667	external	1200	0.0006042	0.00102233
relprec	0	0	external	1200	0	0
modelse	0.0284432	0.000850047	external	1200	0.0267771	0.0301092
relerror	2.16269	5.1717	external	1200	-7.97367	12.299
cover	0.966667	0.0103638	external	1200	0.946354	0.986979
becover	0.95	0.0125831	external	1200	0.925338	0.974662
power	0.993333	0.00469831	external	1200	0.984125	1.00254
nsim	300		jackknife	1200
thetamean	0.194482		jackknife	1200
thetamedian	0.194554		jackknife	1200
se2mean	0.00111944		jackknife	1200
se2median	0.000280925		jackknife	1200
bias	-0.0055177	0.00194395	jackknife	1200	-0.00932777	-0.00170763
empse	0.0336702	0.00137688	jackknife	1200	0.0309716	0.0363688
mse	0.00116035	0.000160323	jackknife	1200	0.00084612	0.00147457
relprec	-31.6277	7.29568	jackknife	1200	-45.9269	-17.3284
modelse	0.033458	0.00116312	jackknife	1200	0.0311784	0.0357377
relerror	-0.630037	5.33085	jackknife	1200	-11.0783	9.81824
cover	0.933333	0.0144016	jackknife	1200	0.905107	0.96156
becover	0.94	0.0137113	jackknife	1200	0.913126	0.966874
power	0.97	0.00984886	jackknife	1200	0.950697	0.989303
nsim	300		overlap	1200
thetamean	0.218238		overlap	1200
thetamedian	0.218263		overlap	1200
se2mean	0.000527453		overlap	1200
se2median	0.00017631		overlap	1200
bias	0.0182377	0.00135597	overlap	1200	0.01558	0.0208953
empse	0.0234861	0.000960419	overlap	1200	0.0216037	0.0253685
mse	0.000882372	9.52226e-05	overlap	1200	0.000695739	0.001069
relprec	40.5234	14.3195	overlap	1200	12.4576	68.5892
modelse	0.0229663	0.000672694	overlap	1200	0.0216479	0.0242848
relerror	-2.21315	4.91604	overlap	1200	-11.8484	7.42211
cover	0.776667	0.0240455	overlap	1200	0.729538	0.823795
becover	0.94	0.0137113	overlap	1200	0.913126	0.966874
power	1	0	overlap	1200	1	1
nsim	300		external	1500
thetamean	0.195811		external	1500
thetamedian	0.197708		external	1500
se2mean	0.00142275		external	1500
se2median	0.000287207		external	1500
bias	-0.00418906	0.00201194	external	1500	-0.0081324	-0.000245721
empse	0.0348479	0.00142504	external	1500	0.0320549	0.0376409
mse	0.00122788	0.000193264	external	1500	0.000849087	0.00160667
relprec	0	0	external	1500	0	0
modelse	0.0377194	0.0014392	external	1500	0.0348986	0.0405402
relerror	8.24005	6.05108	external	1500	-3.61986	20.1
cover	0.956667	0.0117552	external	1500	0.933627	0.979706
becover	0.963333	0.0108508	external	1500	0.942066	0.984601
power	0.956667	0.0117552	external	1500	0.933627	0.979706
nsim	300		jackknife	1500
thetamean	0.191458		jackknife	1500
thetamedian	0.195718		jackknife	1500
se2mean	0.00209159		jackknife	1500
se2median	0.000308472		jackknife	1500
bias	-0.00854174	0.00267639	jackknife	1500	-0.0137874	-0.0032961
empse	0.0463565	0.00189566	jackknife	1500	0.0426411	0.0500719
mse	0.00221472	0.000417628	jackknife	1500	0.00139619	0.00303326
relprec	-43.4891	6.18903	jackknife	1500	-55.6194	-31.3589
modelse	0.0457339	0.00198652	jackknife	1500	0.0418404	0.0496274
relerror	-1.34315	5.88327	jackknife	1500	-12.8742	10.1879
cover	0.953333	0.0121777	jackknife	1500	0.929465	0.977201
becover	0.963333	0.0108508	jackknife	1500	0.942066	0.984601
power	0.91	0.0165227	jackknife	1500	0.877616	0.942384
nsim	300		overlap	1500
thetamean	0.222559		overlap	1500
thetamedian	0.222911		overlap	1500
se2mean	0.000777772		overlap	1500
se2median	0.00017634		overlap	1500
bias	0.0225589	0.0016834	overlap	1500	0.0192594	0.0258583
empse	0.0291574	0.00119233	overlap	1500	0.0268205	0.0314943
mse	0.00135622	0.000144232	overlap	1500	0.00107353	0.00163891
relprec	42.8419	14.8092	overlap	1500	13.8163	71.8675
modelse	0.0278886	0.000973848	overlap	1500	0.0259799	0.0297973
relerror	-4.35167	5.14087	overlap	1500	-14.4276	5.72424
cover	0.656667	0.0274138	overlap	1500	0.602937	0.710397
becover	0.95	0.0125831	overlap	1500	0.925338	0.974662
power	0.993333	0.00469831	overlap	1500	0.984125	1.00254
nsim	300		external	2000
thetamean	0.196482		external	2000
thetamedian	0.19455		external	2000
se2mean	0.00308183		external	2000
se2median	0.000328354		external	2000
bias	-0.00351785	0.00297269	external	2000	-0.00934422	0.00230852
empse	0.0514885	0.00210552	external	2000	0.0473618	0.0556153
mse	0.00265461	0.000349516	external	2000	0.00196957	0.00333965
relprec	0	0	external	2000	0	0
modelse	0.0555143	0.00269962	external	2000	0.0502231	0.0608054
relerror	7.81869	6.84819	external	2000	-5.60351	21.2409
cover	0.946667	0.0129729	external	2000	0.92124	0.972093
becover	0.946667	0.0129729	external	2000	0.92124	0.972093
power	0.873333	0.0192026	external	2000	0.835697	0.91097
nsim	293		jackknife	2000
thetamean	0.190289		jackknife	2000
thetamedian	0.192225		jackknife	2000
se2mean	0.00654334		jackknife	2000
se2median	0.000363913		jackknife	2000
bias	-0.00971085	0.00429463	jackknife	2000	-0.0181282	-0.00129354
empse	0.0735122	0.00304195	jackknife	2000	0.06755	0.0794743
mse	0.00547989	0.000991442	jackknife	2000	0.0035367	0.00742309
relprec	-50.9428	5.63314	jackknife	2000	-61.9835	-39.902
modelse	0.0808909	0.00520076	jackknife	2000	0.0706976	0.0910842
relerror	10.0375	8.41126	jackknife	2000	-6.44829	26.5232
cover	0.924915	0.0153955	jackknife	2000	0.89474	0.955089
becover	0.94198	0.0136577	jackknife	2000	0.915211	0.968748
power	0.836177	0.0216223	jackknife	2000	0.793799	0.878556
nsim	300		overlap	2000
thetamean	0.229484		overlap	2000
thetamedian	0.229199		overlap	2000
se2mean	0.00162947		overlap	2000
se2median	0.000176567		overlap	2000
bias	0.0294843	0.00226682	overlap	2000	0.0250414	0.0339272
empse	0.0392625	0.00160556	overlap	2000	0.0361157	0.0424094
mse	0.00240573	0.000254761	overlap	2000	0.00190641	0.00290505
relprec	71.9749	19.6289	overlap	2000	33.503	110.447
modelse	0.0403667	0.00191216	overlap	2000	0.0366189	0.0441145
relerror	2.8123	6.43159	overlap	2000	-9.79339	15.418
cover	0.58	0.0284956	overlap	2000	0.52415	0.63585
becover	0.94	0.0137113	overlap	2000	0.913126	0.966874
power	0.973333	0.00930153	overlap	2000	0.955103	0.991564

## Sheet: Table S7. Simulation 4 R2
Table S7. Summary statistics for the correlation coefficient (R2) between the simulated exposure and PRS in the simulation analysis investigating the impact of the number of jackknife blocks involved in GWAS for genetic instrument discovery on results.
The correlation coefficient R2 is noted as theta in the table. “nsim”, the number of repeated simulation. “thetamean”, mean of correlation coefficient R2. “thetamedian”, median of correlation coefficient R2. “bias”, bias in correlation coefficient R2. “empse”, empirical standard error. “mse”, mean squared error. “relprec”, percentage gain in precision relative to the reference method. “mcse”, Mon…
stat	est	mcse	n_block	p_threshold	lower	upper
nsim	100		3	5e-08
thetamean	0.0218142		3	5e-08
thetamedian	0.0218554		3	5e-08
bias	-0.0781858	0.000403225	3	5e-08	-0.0789761	-0.0773955
empse	0.00403225	0.000286559	3	5e-08	0.0034706	0.00459389
mse	0.00612912	6.29339e-05	3	5e-08	0.00600577	0.00625247
relprec	-12.8185	17.4739	3	5e-08	-47.0668	21.4298
nsim	100		6	5e-08
thetamean	0.0316533		6	5e-08
thetamedian	0.0311334		6	5e-08
bias	-0.0683467	0.000438842	6	5e-08	-0.0692069	-0.0674866
empse	0.00438842	0.000311872	6	5e-08	0.00377716	0.00499968
mse	0.00469034	5.9136e-05	6	5e-08	0.00457444	0.00480625
relprec	-26.3959	14.6788	6	5e-08	-55.1659	2.37406
nsim	100		10	5e-08
thetamean	0.0340621		10	5e-08
thetamedian	0.0342251		10	5e-08
bias	-0.0659379	0.000376495	10	5e-08	-0.0666758	-0.0652
empse	0.00376495	0.000267563	10	5e-08	0.00324054	0.00428936
mse	0.00436184	4.96106e-05	10	5e-08	0.0042646	0.00445907
relprec	0	0	10	5e-08	0	0
nsim	100		20	5e-08
thetamean	0.0371053		20	5e-08
thetamedian	0.0368804		20	5e-08
bias	-0.0628947	0.000416719	20	5e-08	-0.0637114	-0.0620779
empse	0.00416719	0.000296149	20	5e-08	0.00358674	0.00474763
mse	0.00397293	5.25443e-05	20	5e-08	0.00386995	0.00407592
relprec	-18.3732	16.1518	20	5e-08	-50.0301	13.2837
nsim	100		30	5e-08
thetamean	0.0378891		30	5e-08
thetamedian	0.0377037		30	5e-08
bias	-0.0621109	0.000372775	30	5e-08	-0.0628415	-0.0613803
empse	0.00372775	0.000264919	30	5e-08	0.00320851	0.00424698
mse	0.00387152	4.58054e-05	30	5e-08	0.00378174	0.0039613
relprec	2.00595	20.4241	30	5e-08	-38.0246	42.0365
nsim	100		50	5e-08
thetamean	0.0379916		50	5e-08
thetamedian	0.0376021		50	5e-08
bias	-0.0620084	0.000406118	50	5e-08	-0.0628044	-0.0612124
empse	0.00406118	0.000288615	50	5e-08	0.0034955	0.00462686
mse	0.00386137	5.02801e-05	50	5e-08	0.00376282	0.00395991
relprec	-14.0563	17.1894	50	5e-08	-47.7468	19.6342
nsim	100		100	5e-08
thetamean	0.0389227		100	5e-08
thetamedian	0.0390975		100	5e-08
bias	-0.0610773	0.000416185	100	5e-08	-0.061893	-0.0602616
empse	0.00416185	0.00029577	100	5e-08	0.00358215	0.00474154
mse	0.00374759	5.0346e-05	100	5e-08	0.00364891	0.00384626
relprec	-18.1637	16.2213	100	5e-08	-49.9567	13.6294
nsim	100		3	0.05
thetamean	0.0780961		3	0.05
thetamedian	0.0781916		3	0.05
bias	-0.0219039	0.000373799	3	0.05	-0.0226365	-0.0211713
empse	0.00373799	0.000265648	3	0.05	0.00321733	0.00425865
mse	0.000493613	1.71798e-05	3	0.05	0.000459942	0.000527285
relprec	-42.5985	11.5343	3	0.05	-65.2052	-19.9917
nsim	100		6	0.05
thetamean	0.0826697		6	0.05
thetamedian	0.0829448		6	0.05
bias	-0.0173303	0.000322001	6	0.05	-0.0179614	-0.0166992
empse	0.00322001	0.000228836	6	0.05	0.0027715	0.00366852
mse	0.000310603	1.11147e-05	6	0.05	0.000288819	0.000332388
relprec	-22.6454	15.2335	6	0.05	-52.5025	7.21184
nsim	100		10	0.05
thetamean	0.0838396		10	0.05
thetamedian	0.0835693		10	0.05
bias	-0.0161604	0.000283205	10	0.05	-0.0167154	-0.0156053
empse	0.00283205	0.000201265	10	0.05	0.00243757	0.00322652
mse	0.000269097	9.11667e-06	10	0.05	0.000251229	0.000286966
relprec	0	0	10	0.05	0	0
nsim	100		20	0.05
thetamean	0.0849847		20	0.05
thetamedian	0.0852683		20	0.05
bias	-0.0150153	0.000263617	20	0.05	-0.015532	-0.0144986
empse	0.00263617	0.000187344	20	0.05	0.00226898	0.00300336
mse	0.000232339	8.08697e-06	20	0.05	0.000216489	0.000248189
relprec	15.4129	22.6591	20	0.05	-28.9981	59.824
nsim	100		30	0.05
thetamean	0.0848824		30	0.05
thetamedian	0.0846473		30	0.05
bias	-0.0151176	0.00028985	30	0.05	-0.0156857	-0.0145495
empse	0.0028985	0.000205988	30	0.05	0.00249477	0.00330223
mse	0.000236859	8.60237e-06	30	0.05	0.000219998	0.000253719
relprec	-4.53309	19.1893	30	0.05	-42.1434	33.0773
nsim	100		50	0.05
thetamean	0.0858161		50	0.05
thetamedian	0.0855855		50	0.05
bias	-0.0141839	0.000316299	50	0.05	-0.0148038	-0.0135639
empse	0.00316299	0.000224784	50	0.05	0.00272242	0.00360356
mse	0.000211087	9.26958e-06	50	0.05	0.000192919	0.000229255
relprec	-19.8312	15.8025	50	0.05	-50.8035	11.1411
nsim	100		100	0.05
thetamean	0.0861252		100	0.05
thetamedian	0.0861427		100	0.05
bias	-0.0138748	0.000303846	100	0.05	-0.0144703	-0.0132792
empse	0.00303846	0.000215934	100	0.05	0.00261524	0.00346168
mse	0.000201649	8.62857e-06	100	0.05	0.000184737	0.000218561
relprec	-13.1252	17.4623	100	0.05	-47.3505	21.1002
nsim	100		3	1
thetamean	0.085073		3	1
thetamedian	0.0850705		3	1
bias	-0.014927	0.00029159	3	1	-0.0154985	-0.0143555
empse	0.0029159	0.000207224	3	1	0.00250975	0.00332206
mse	0.000231233	8.91023e-06	3	1	0.00021377	0.000248697
relprec	-14.7244	17.1393	3	1	-48.3167	18.868
nsim	100		6	1
thetamean	0.0883157		6	1
thetamedian	0.0881948		6	1
bias	-0.0116843	0.000249222	6	1	-0.0121728	-0.0111958
empse	0.00249222	0.000177115	6	1	0.00214509	0.00283936
mse	0.000142672	5.95938e-06	6	1	0.000130992	0.000154352
relprec	16.7339	23.4351	6	1	-29.198	62.6658
nsim	100		10	1
thetamean	0.0899358		10	1
thetamedian	0.0898844		10	1
bias	-0.0100642	0.000269269	10	1	-0.010592	-0.00953645
empse	0.00269269	0.000191361	10	1	0.00231763	0.00306775
mse	0.000108466	5.47611e-06	10	1	9.77333e-05	0.000119199
relprec	-2.22045e-14	4.23592e-07	10	1	-8.30225e-07	8.30225e-07
nsim	100		20	1
thetamean	0.0906005		20	1
thetamedian	0.0911094		20	1
bias	-0.00939953	0.000319723	20	1	-0.0100262	-0.00877288
empse	0.00319723	0.000227217	20	1	0.0027519	0.00364257
mse	9.84713e-05	6.46435e-06	20	1	8.58014e-05	0.000111141
relprec	-29.0712	14.249	20	1	-56.9986	-1.14374
nsim	100		30	1
thetamean	0.0900426		30	1
thetamedian	0.0901308		30	1
bias	-0.00995741	0.000258274	30	1	-0.0104636	-0.00945121
empse	0.00258274	0.000183547	30	1	0.00222299	0.00294249
mse	0.000105754	5.15097e-06	30	1	9.56582e-05	0.00011585
relprec	8.69517	21.7739	30	1	-33.9808	51.3712
nsim	100		50	1
thetamean	0.0905593		50	1
thetamedian	0.0903297		50	1
bias	-0.0094407	0.000255166	50	1	-0.00994082	-0.00894058
empse	0.00255166	0.000181339	50	1	0.00219624	0.00290708
mse	9.55727e-05	4.72016e-06	50	1	8.63214e-05	0.000104824
relprec	11.359	22.3697	50	1	-32.4849	55.2029
nsim	100		100	1
thetamean	0.0909071		100	1
thetamedian	0.0909724		100	1
bias	-0.00909295	0.000240009	100	1	-0.00956336	-0.00862254
empse	0.00240009	0.000170567	100	1	0.00206579	0.0027344
mse	8.83845e-05	4.41202e-06	100	1	7.97371e-05	9.70319e-05
relprec	25.8681	25.1738	100	1	-23.4718	75.2079

## Sheet: Table S8. Simulation 4 beta
Table S8. Summary statistics for the two-stage least squares effect estimate (beta coefficient) of the exposure on the outcome in the simulation analysis investigating the impact of the number of jackknife blocks involved in GWAS for genetic instrument discovery on results.
The beta coefficient is noted as theta in the table. “nsim”, the number of repeated simulation. “thetamean”, mean of correlation coefficient R2. “thetamedian”, median of correlation coefficient R2. “se2mean”, average standard error. “se2median”, median standard error. “bias”, bias in correlation coefficient R2. “empse”, empirical standard error. “mse”, mean squared error. “relprec”, percentage ga…
stat	est	mcse	n_block	p_threshold	lower	upper
nsim	100		3	5e-08
thetamean	0.194739		3	5e-08
thetamedian	0.198716		3	5e-08
se2mean	0.000871313		3	5e-08
se2median	0.000836531		3	5e-08
bias	-0.00526105	0.00324796	3	5e-08	-0.0116269	0.00110484
empse	0.0324796	0.00230823	3	5e-08	0.0279556	0.0370037
mse	0.00107206	0.00016904	3	5e-08	0.000740745	0.00140337
relprec	-46.0511	10.7996	3	5e-08	-67.218	-24.8841
modelse	0.029518	0.000299677	3	5e-08	0.0289307	0.0301054
relerror	-9.11841	6.50816	3	5e-08	-21.8742	3.63735
cover	0.91	0.0286182	3	5e-08	0.853909	0.966091
becover	0.93	0.0255147	3	5e-08	0.879992	0.980008
power	1	0	3	5e-08	1	1
nsim	100		6	5e-08
thetamean	0.196481		6	5e-08
thetamedian	0.196875		6	5e-08
se2mean	0.00058959		6	5e-08
se2median	0.000586453		6	5e-08
bias	-0.00351903	0.00237975	6	5e-08	-0.00818325	0.00114519
empse	0.0237975	0.00169121	6	5e-08	0.0204828	0.0271122
mse	0.000573041	8.28837e-05	6	5e-08	0.000410592	0.00073549
relprec	0.494636	20.1455	6	5e-08	-38.9899	39.9792
modelse	0.0242815	0.00016813	6	5e-08	0.023952	0.024611
relerror	2.03379	7.26741	6	5e-08	-12.2101	16.2776
cover	0.95	0.0217945	6	5e-08	0.907284	0.992716
becover	0.94	0.0237487	6	5e-08	0.893453	0.986547
power	1	0	6	5e-08	1	1
nsim	100		10	5e-08
thetamean	0.194174		10	5e-08
thetamedian	0.19242		10	5e-08
se2mean	0.000544768		10	5e-08
se2median	0.000536156		10	5e-08
bias	-0.00582562	0.00238563	10	5e-08	-0.0105014	-0.00114988
empse	0.0238563	0.00169539	10	5e-08	0.0205334	0.0271792
mse	0.000597369	7.49796e-05	10	5e-08	0.000450411	0.000744326
relprec	0	0	10	5e-08	0	0
modelse	0.0233403	0.00013566	10	5e-08	0.0230744	0.0236062
relerror	-2.16296	6.95876	10	5e-08	-15.8019	11.476
cover	0.94	0.0237487	10	5e-08	0.893453	0.986547
becover	0.92	0.0271293	10	5e-08	0.866828	0.973172
power	1	0	10	5e-08	1	1
nsim	100		20	5e-08
thetamean	0.198214		20	5e-08
thetamedian	0.198557		20	5e-08
se2mean	0.000499927		20	5e-08
se2median	0.000496691		20	5e-08
bias	-0.00178629	0.00241288	20	5e-08	-0.00651544	0.00294287
empse	0.0241288	0.00171476	20	5e-08	0.0207679	0.0274896
mse	0.000579566	0.000111916	20	5e-08	0.000360215	0.000798918
relprec	-2.24593	19.3068	20	5e-08	-40.0866	35.5948
modelse	0.022359	0.000132754	20	5e-08	0.0220989	0.0226192
relerror	-7.33449	6.59188	20	5e-08	-20.2544	5.58536
cover	0.92	0.0271293	20	5e-08	0.866828	0.973172
becover	0.92	0.0271293	20	5e-08	0.866828	0.973172
power	1	0	20	5e-08	1	1
nsim	100		30	5e-08
thetamean	0.198403		30	5e-08
thetamedian	0.197186		30	5e-08
se2mean	0.000487788		30	5e-08
se2median	0.000483854		30	5e-08
bias	-0.00159672	0.00227091	30	5e-08	-0.00604762	0.00285417
empse	0.0227091	0.00161386	30	5e-08	0.0195459	0.0258722
mse	0.000513094	6.30823e-05	30	5e-08	0.000389455	0.000636733
relprec	10.3588	22.162	30	5e-08	-33.0778	53.7954
modelse	0.0220859	0.000106199	30	5e-08	0.0218778	0.0222941
relerror	-2.74395	6.91014	30	5e-08	-16.2876	10.7997
cover	0.96	0.0195959	30	5e-08	0.921593	0.998407
becover	0.96	0.0195959	30	5e-08	0.921593	0.998407
power	1	0	30	5e-08	1	1
nsim	100		50	5e-08
thetamean	0.191997		50	5e-08
thetamedian	0.190094		50	5e-08
se2mean	0.000488364		50	5e-08
se2median	0.000487387		50	5e-08
bias	-0.00800322	0.00216447	50	5e-08	-0.0122455	-0.00376094
empse	0.0216447	0.00153822	50	5e-08	0.0186298	0.0246595
mse	0.000527859	7.50685e-05	50	5e-08	0.000380727	0.000674991
relprec	21.4794	23.9761	50	5e-08	-25.5128	68.4717
modelse	0.022099	0.000123359	50	5e-08	0.0218572	0.0223407
relerror	2.09878	7.26	50	5e-08	-12.1305	16.3281
cover	0.96	0.0195959	50	5e-08	0.921593	0.998407
becover	0.95	0.0217945	50	5e-08	0.907284	0.992716
power	1	0	50	5e-08	1	1
nsim	100		100	5e-08
thetamean	0.194283		100	5e-08
thetamedian	0.191968		100	5e-08
se2mean	0.000476242		100	5e-08
se2median	0.0004685		100	5e-08
bias	-0.00571689	0.00209151	100	5e-08	-0.00981617	-0.00161761
empse	0.0209151	0.00148637	100	5e-08	0.0180018	0.0238283
mse	0.000465749	7.13033e-05	100	5e-08	0.000325997	0.000605501
relprec	30.1027	26.0832	100	5e-08	-21.0195	81.2249
modelse	0.021823	0.000117514	100	5e-08	0.0215926	0.0220533
relerror	4.34078	7.41783	100	5e-08	-10.1979	18.8795
cover	0.94	0.0237487	100	5e-08	0.893453	0.986547
becover	0.94	0.0237487	100	5e-08	0.893453	0.986547
power	1	0	100	5e-08	1	1
nsim	100		3	0.05
thetamean	0.195162		3	0.05
thetamedian	0.195634		3	0.05
se2mean	0.000235133		3	0.05
se2median	0.000234242		3	0.05
bias	-0.00483828	0.00159217	3	0.05	-0.00795888	-0.00171767
empse	0.0159217	0.00113151	3	0.05	0.013704	0.0181395
mse	0.000274376	3.27548e-05	3	0.05	0.000210178	0.000338574
relprec	0.15488	20.1154	3	0.05	-39.2705	39.5803
modelse	0.0153341	3.86026e-05	3	0.05	0.0152584	0.0154097
relerror	-3.69107	6.83146	3	0.05	-17.0805	9.69835
cover	0.95	0.0217945	3	0.05	0.907284	0.992716
becover	0.95	0.0217945	3	0.05	0.907284	0.992716
power	1	0	3	0.05	1	1
nsim	100		6	0.05
thetamean	0.196014		6	0.05
thetamedian	0.197774		6	0.05
se2mean	0.000221946		6	0.05
se2median	0.000221455		6	0.05
bias	-0.00398616	0.00159681	6	0.05	-0.00711585	-0.000856476
empse	0.0159681	0.0011348	6	0.05	0.0137439	0.0181923
mse	0.00026832	3.56527e-05	6	0.05	0.000198441	0.000338198
relprec	-0.425665	19.7441	6	0.05	-39.1234	38.2721
modelse	0.0148979	2.91752e-05	6	0.05	0.0148407	0.014955
relerror	-6.70231	6.61622	6	0.05	-19.6699	6.26524
cover	0.88	0.0324962	6	0.05	0.816309	0.943691
becover	0.93	0.0255147	6	0.05	0.879992	0.980008
power	1	0	6	0.05	1	1
nsim	100		10	0.05
thetamean	0.194508		10	0.05
thetamedian	0.19442		10	0.05
se2mean	0.000218841		10	0.05
se2median	0.000219245		10	0.05
bias	-0.0054919	0.00159341	10	0.05	-0.00861491	-0.00236888
empse	0.0159341	0.00113238	10	0.05	0.0137146	0.0181535
mse	0.000281516	3.87417e-05	10	0.05	0.000205584	0.000357449
relprec	0	0	10	0.05	0	0
modelse	0.0147933	2.58864e-05	10	0.05	0.0147425	0.014844
relerror	-7.15943	6.5833	10	0.05	-20.0625	5.74359
cover	0.95	0.0217945	10	0.05	0.907284	0.992716
becover	0.93	0.0255147	10	0.05	0.879992	0.980008
power	1	0	10	0.05	1	1
nsim	100		20	0.05
thetamean	0.194499		20	0.05
thetamedian	0.194372		20	0.05
se2mean	0.000215888		20	0.05
se2median	0.000214912		20	0.05
bias	-0.00550143	0.00141172	20	0.05	-0.00826835	-0.00273452
empse	0.0141172	0.00100326	20	0.05	0.0121508	0.0160835
mse	0.000227567	2.8167e-05	20	0.05	0.000172361	0.000282773
relprec	27.3967	25.4675	20	0.05	-22.5187	77.3121
modelse	0.0146931	2.3001e-05	20	0.05	0.0146481	0.0147382
relerror	4.07993	7.37983	20	0.05	-10.3843	18.5441
cover	0.92	0.0271293	20	0.05	0.866828	0.973172
becover	0.98	0.014	20	0.05	0.952561	1.00744
power	1	0	20	0.05	1	1
nsim	100		30	0.05
thetamean	0.194552		30	0.05
thetamedian	0.195128		30	0.05
se2mean	0.000216136		30	0.05
se2median	0.000216456		30	0.05
bias	-0.00544813	0.00149793	30	0.05	-0.00838402	-0.00251224
empse	0.0149793	0.00106453	30	0.05	0.0128929	0.0170657
mse	0.000251818	3.52823e-05	30	0.05	0.000182666	0.00032097
relprec	13.154	22.721	30	0.05	-31.3783	57.6864
modelse	0.0147016	2.52844e-05	30	0.05	0.014652	0.0147511
relerror	-1.85415	6.95942	30	0.05	-15.4944	11.7861
cover	0.93	0.0255147	30	0.05	0.879992	0.980008
becover	0.95	0.0217945	30	0.05	0.907284	0.992716
power	1	0	30	0.05	1	1
nsim	100		50	0.05
thetamean	0.194167		50	0.05
thetamedian	0.19509		50	0.05
se2mean	0.000213835		50	0.05
se2median	0.000214158		50	0.05
bias	-0.00583295	0.00141466	50	0.05	-0.00860562	-0.00306027
empse	0.0141466	0.00100535	50	0.05	0.0121761	0.016117
mse	0.000232147	3.55519e-05	50	0.05	0.000162467	0.000301828
relprec	26.8678	25.4813	50	0.05	-23.0747	76.8102
modelse	0.0146231	2.75205e-05	50	0.05	0.0145692	0.014677
relerror	3.36851	7.33018	50	0.05	-10.9984	17.7354
cover	0.94	0.0237487	50	0.05	0.893453	0.986547
becover	0.96	0.0195959	50	0.05	0.921593	0.998407
power	1	0	50	0.05	1	1
nsim	100		100	0.05
thetamean	0.196596		100	0.05
thetamedian	0.197523		100	0.05
se2mean	0.000212936		100	0.05
se2median	0.000212781		100	0.05
bias	-0.00340374	0.00152456	100	0.05	-0.00639183	-0.000415656
empse	0.0152456	0.00108346	100	0.05	0.0131221	0.0173692
mse	0.00024169	3.73982e-05	100	0.05	0.000168391	0.000314989
relprec	9.23539	21.956	100	0.05	-33.7976	52.2683
modelse	0.0145923	2.69344e-05	100	0.05	0.0145395	0.0146451
relerror	-4.28504	6.78735	100	0.05	-17.588	9.01793
cover	0.92	0.0271293	100	0.05	0.866828	0.973172
becover	0.94	0.0237487	100	0.05	0.893453	0.986547
power	1	0	100	0.05	1	1
nsim	100		3	1
thetamean	0.19488		3	1
thetamedian	0.193926		3	1
se2mean	0.000215627		3	1
se2median	0.000214879		3	1
bias	-0.00512013	0.00150088	3	1	-0.00806181	-0.00217845
empse	0.0150088	0.00106663	3	1	0.0129183	0.0170994
mse	0.000249229	2.94482e-05	3	1	0.000191511	0.000306946
relprec	-11.943	17.6926	3	1	-46.62	22.7339
modelse	0.0146842	2.52645e-05	3	1	0.0146347	0.0147337
relerror	-2.16287	6.93753	3	1	-15.7602	11.4344
cover	0.94	0.0237487	3	1	0.893453	0.986547
becover	0.96	0.0195959	3	1	0.921593	0.998407
power	1	0	3	1	1	1
nsim	100		6	1
thetamean	0.195781		6	1
thetamedian	0.196037		6	1
se2mean	0.000207623		6	1
se2median	0.000207566		6	1
bias	-0.00421855	0.00152493	6	1	-0.00720735	-0.00122975
empse	0.0152493	0.00108372	6	1	0.0131252	0.0173733
mse	0.000248011	3.65016e-05	6	1	0.000176469	0.000319553
relprec	-14.6978	17.1022	6	1	-48.2174	18.8218
modelse	0.0144091	2.12613e-05	6	1	0.0143675	0.0144508
relerror	-5.50949	6.69971	6	1	-18.6407	7.6217
cover	0.9	0.03	6	1	0.841201	0.958799
becover	0.91	0.0286182	6	1	0.853909	0.966091
power	1	0	6	1	1	1
nsim	100		10	1
thetamean	0.195841		10	1
thetamedian	0.198411		10	1
se2mean	0.000203855		10	1
se2median	0.000204011		10	1
bias	-0.004159	0.00140841	10	1	-0.00691943	-0.00139856
empse	0.0140841	0.00100091	10	1	0.0121224	0.0160459
mse	0.000213676	3.5421e-05	10	1	0.000144252	0.0002831
relprec	-2.22045e-14	0	10	1	-2.22045e-14	-2.22045e-14
modelse	0.0142778	2.21067e-05	10	1	0.0142345	0.0143211
relerror	1.37523	7.18801	10	1	-12.713	15.4635
cover	0.96	0.0195959	10	1	0.921593	0.998407
becover	0.97	0.0170587	10	1	0.936566	1.00343
power	1	0	10	1	1	1
nsim	100		20	1
thetamean	0.193848		20	1
thetamedian	0.195624		20	1
se2mean	0.000202575		20	1
se2median	0.000201143		20	1
bias	-0.00615163	0.00144609	20	1	-0.00898591	-0.00331734
empse	0.0144609	0.00102769	20	1	0.0124467	0.0164752
mse	0.000244869	3.85448e-05	20	1	0.000169323	0.000320416
relprec	-5.14344	18.835	20	1	-42.0595	31.7726
modelse	0.0142329	2.61761e-05	20	1	0.0141816	0.0142842
relerror	-1.57679	6.97938	20	1	-15.2561	12.1025
cover	0.91	0.0286182	20	1	0.853909	0.966091
becover	0.94	0.0237487	20	1	0.893453	0.986547
power	1	0	20	1	1	1
nsim	100		30	1
thetamean	0.196552		30	1
thetamedian	0.19641		30	1
se2mean	0.000203574		30	1
se2median	0.00020338		30	1
bias	-0.00344811	0.00150111	30	1	-0.00639023	-0.000505994
empse	0.0150111	0.00106679	30	1	0.0129202	0.0171019
mse	0.000234968	3.53511e-05	30	1	0.000165682	0.000304255
relprec	-11.9691	17.4469	30	1	-46.1644	22.2262
modelse	0.0142679	2.14153e-05	30	1	0.014226	0.0143099
relerror	-4.95051	6.73939	30	1	-18.1595	8.25845
cover	0.93	0.0255147	30	1	0.879992	0.980008
becover	0.94	0.0237487	30	1	0.893453	0.986547
power	1	0	30	1	1	1
nsim	100		50	1
thetamean	0.195426		50	1
thetamedian	0.197099		50	1
se2mean	0.000202456		50	1
se2median	0.000202717		50	1
bias	-0.00457417	0.00133713	50	1	-0.00719488	-0.00195345
empse	0.0133713	0.000950254	50	1	0.0115088	0.0152337
mse	0.000197926	2.67241e-05	50	1	0.000145547	0.000250304
relprec	10.9466	22.2262	50	1	-32.6159	54.5091
modelse	0.0142287	2.03591e-05	50	1	0.0141888	0.0142686
relerror	6.41256	7.54492	50	1	-8.37521	21.2003
cover	0.96	0.0195959	50	1	0.921593	0.998407
becover	0.96	0.0195959	50	1	0.921593	0.998407
power	1	0	50	1	1	1
nsim	100		100	1
thetamean	0.1963		100	1
thetamedian	0.195384		100	1
se2mean	0.000201638		100	1
se2median	0.000201167		100	1
bias	-0.00370006	0.00142991	100	1	-0.00650263	-0.000897485
empse	0.0142991	0.00101619	100	1	0.0123074	0.0162908
mse	0.00021611	2.9847e-05	100	1	0.000157611	0.000274609
relprec	-2.98435	19.4985	100	1	-41.2007	35.232
modelse	0.0141999	1.9934e-05	100	1	0.0141609	0.014239
relerror	-0.693449	7.04103	100	1	-14.4936	13.1067
cover	0.94	0.0237487	100	1	0.893453	0.986547
becover	0.94	0.0237487	100	1	0.893453	0.986547
power	1	0	100	1	1	1

## Sheet: Table S9. BMI and biomakers
Table S9. Results of one-sample MR on the effect of body mass index (BMI) on circulating blood biomarkers in the UK Biobank, where BMI were instrumented by weighted PRS constructed by three different GWAS frameworks.
External (GIANT) refers to the results generated using externally weighted BMI PRS constructed with Locke et al. GWAS summary statistics. Jackknife refers to the results generated using block jackknife resampling BMI PRS constructed with UK Biobank (UKB) data. Overlap refers to the results generated using internally weighted BMI PRS constructed from a GWAS of overlapping samples for UKB participa…
Outcome	Beta	SE	P	F	Method
Alanine aminotransferase	0.17635	0.0122035	2.48e-47	5691.59	GIANT
Albumin	-0.207872	0.0137368	9.89e-52	5231.32	GIANT
Alkaline phosphatase	0.102216	0.013133	7.08e-15	5694.83	GIANT
Aspartate aminotransferase	0.127319	0.0129165	6.39e-23	5663.18	GIANT
C-reactive protein	0.314361	0.0121724	4.57e-147	5688.83	GIANT
Cystatin C	0.220321	0.0116366	6.05e-80	5688.22	GIANT
Direct bilirubin	-0.0375385	0.0144135	0.00920364	4706.89	GIANT
Gamma glutamyltransferase	0.0804465	0.0123127	6.42e-11	5693.33	GIANT
Glucose	0.116819	0.0137714	2.2e-17	5226.02	GIANT
Total bilirubin	-0.0446267	0.00864041	2.41e-07	5169.08	GIANT
Urate	0.22159	0.0106838	1.49e-95	5685.87	GIANT
Urea	0.100905	0.0127789	2.88e-15	5693.85	GIANT
Alanine aminotransferase	0.212161	0.0120184	9.65e-70	5846.09	Jackknife
Albumin	-0.152897	0.0136772	5.17e-29	5287.7	Jackknife
Alkaline phosphatase	0.111789	0.0129376	5.59e-18	5849.5	Jackknife
Aspartate aminotransferase	0.0742805	0.0127833	6.22e-09	5826.68	Jackknife
C-reactive protein	0.432455	0.0119151	1.96e-288	5840.87	Jackknife
Cystatin C	0.284843	0.0114953	1.51e-135	5848.31	Jackknife
Direct bilirubin	-0.0460125	0.0140072	0.00102014	5000.39	Jackknife
Gamma glutamyltransferase	0.184932	0.011979	9.08e-54	5851.87	Jackknife
Glucose	0.141992	0.0138083	8.4e-25	5267.92	Jackknife
Total bilirubin	-0.0522372	0.00852704	9.01e-10	5304.2	Jackknife
Urate	0.260357	0.010538	9.09e-135	5834.22	Jackknife
Urea	0.0685568	0.012621	5.57e-08	5857.15	Jackknife
Alanine aminotransferase	0.239943	0.0057437	0	27327	Overlap
Albumin	-0.166274	0.00651396	1.02e-143	24907.6	Overlap
Alkaline phosphatase	0.145181	0.00619196	1.43e-121	27330.6	Overlap
Aspartate aminotransferase	0.0887425	0.00613034	1.72e-47	27223.5	Overlap
C-reactive protein	0.430664	0.0057147	0	27270.9	Overlap
Cystatin C	0.284964	0.00551113	0	27306.2	Overlap
Direct bilirubin	-0.049923	0.00667354	7.39e-14	23339.4	Overlap
Gamma glutamyltransferase	0.21453	0.00573128	1.2e-306	27336	Overlap
Glucose	0.130906	0.00658179	5.05e-88	24867.9	Overlap
Total bilirubin	-0.0560915	0.00406628	2.76e-43	25027.9	Overlap
Urate	0.268705	0.00505416	0	27278.7	Overlap
Urea	0.0791381	0.00605724	5.22e-39	27333.8	Overlap

## Sheet: Table S10. Body size categories
Table S10. Results from block jackknife resampling MR on the effects of childhood and adult body size on the levels of testosterone in adulthood.
Table S10A. Block jackknife resampling MR results on the effects from childhood and adult body size on the levels of testosterone in adulthood in all participants and sex-stratified datasets (univariable model).
Outcome	Exposure	Model	Beta	SE	T	Pval	F	F_pval	Sex
Testosterone	Childhood body size	Univariable	-0.120066	0.0214817	-5.58924	2.28067e-08	1793.13	<1E-300	All
Testosterone	Adult body size	Univariable	-0.105059	0.0221969	-4.73305	2.21172e-06	1613.77	<1E-300	All
Testosterone	Childhood body size	Univariable	0.00319029	0.0461729	0.0690945	0.944914	1002.53	3.00703e-219	Females
Testosterone	Adult body size	Univariable	0.160534	0.0580891	2.76358	0.00571702	580.711	4.82155e-128	Females
Testosterone	Childhood body size	Univariable	-0.403568	0.053496	-7.54389	4.56146e-14	833.452	9.67901e-183	Males
Testosterone	Adult body size	Univariable	-0.476313	0.0426173	-11.1765	5.31428e-29	1292.95	7.39924e-282	Males
Table S10B. Block jackknife resampling MR results on the effects from childhood and adult body size on the levels of testosterone in adulthood in males (multivariable model).
Outcome	Exposure	Model	Beta	SE	T	Pval	F	F_pval	Sex
Testosterone	Childhood body size	Multivariable	-0.0469268	0.134867	-0.347948	0.727879	629.194	9.09461e-273	Males
Testosterone	Adult body size	Multivariable	-0.443473	0.121626	-3.64621	0.000266135	872.184	<1E-300	Males
Table S10C. MR results on the effects from the levels of testosterone in adulthood on childhood and adult body size in males (univariable model), generated using block jackknife resampled PRS ("Jackknife") or PRS constructed with GWAS on overlapping samples ("Overfit").
Outcome	Exposure	Model	Beta	SE	T	Pval	F	F_pval	Sex	Method
Childhood body size	Testosterone	Univariable	0.000162209	0.0102509	0.0158239	0.987375	4341.72	<1E-300	Males	Jackknife
Adult body size	Testosterone	Univariable	-0.0221654	0.00958363	-2.31284	0.0207313	4341.72	<1E-300	Males	Jackknife
Childhood body size	Testosterone	Univariable	-0.00788963	0.00642967	-1.22707	0.219797	11313.1	<1E-300	Males	Overfit
Adult body size	Testosterone	Univariable	-0.0321507	0.00597632	-5.37969	7.46162e-08	11313.1	<1E-300	Males	Overfit
